# Supplementary material for: Proteomic Analysis of Ferrochelatase Interactome in Erythroid and Non-Erythroid Cells
Source: Life (Basel). 2023 Feb 18;13(2):577. doi: 10.3390/life13020577 (PMC9958551; doi:10.3390/life13020577)
Supplement: Supplementary file 1 [file life-13-00577-s001.zip]

Archive with 4 entries (4 files):
- Supplemental Table 1.xlsx
- Supplemental Table 2.xlsx
- Supplemental Table 3.xlsx
- Supplemental Table 4.xlsx
