# Supplementary material for: Proteomic Analysis of Ferrochelatase Interactome in Erythroid and Non-Erythroid Cells
Source: Life (Basel). 2023 Feb 18;13(2):577. doi: 10.3390/life13020577 (PMC9958551; doi:10.3390/life13020577)
Supplement: Supplementary file 1 [file life-13-00577-s001.zip › Supplemental Table 1.xlsx]

## Sheet: MEL_FECH_Crapome_raw
FECH	MEL_B	P22315	997
FECH	MEL_B	P51881	228
FECH	MEL_B	P47738	200
FECH	MEL_B	P48962	152
FECH	MEL_B	O55022	145
FECH	MEL_B	P63038	137
FECH	MEL_B	Q03265	120
FECH	MEL_B	P01869	108
FECH	MEL_B	P01868	108
FECH	MEL_B	Q922U2	103
FECH	MEL_B	P38647	96
FECH	MEL_B	P20029	90
FECH	MEL_B	Q6IFZ6	89
FECH	MEL_B	P01837	78
FECH	MEL_B	P56480	74
FECH	MEL_B	Q8BH59	73
FECH	MEL_B	P04104	63
FECH	MEL_B	Q8VDN2	63
FECH	MEL_B	Q6NXH9	54
FECH	MEL_B	Q8VED5	54
FECH	MEL_B	Q8CAQ8	54
FECH	MEL_B	Q8BFR5	54
FECH	MEL_B	Q8BH97	52
FECH	MEL_B	Q9JI39	51
FECH	MEL_B	Q9JHJ0	49
FECH	MEL_B	Q8VEM8	45
FECH	MEL_B	Q8K2B3	44
FECH	MEL_B	P50446	43
FECH	MEL_B	Q8CGK3	43
FECH	MEL_B	Q80UU9	42
FECH	MEL_B	Q91VR2	42
FECH	MEL_B	O55143	40
FECH	MEL_B	P51175	39
FECH	MEL_B	Q925I1	38
FECH	MEL_B	P11679	37
FECH	MEL_B	Q8BGZ7	37
FECH	MEL_B	P60710	37
FECH	MEL_B	P63260	37
FECH	MEL_B	Q60759	36
FECH	MEL_B	Q61102	36
FECH	MEL_B	Q80XN0	36
FECH	MEL_B	Q9QWL7	34
FECH	MEL_B	O35887	34
FECH	MEL_B	Q9DCV7	34
FECH	MEL_B	Q6IFX2	33
FECH	MEL_B	Q61414	33
FECH	MEL_B	P62270	33
FECH	MEL_B	Q91VD9	33
FECH	MEL_B	P16858	32
FECH	MEL_B	P05213	32
FECH	MEL_B	Q9CZ13	32
FECH	MEL_B	Q62351	31
FECH	MEL_B	P68373	31
FECH	MEL_B	Q9CQA3	30
FECH	MEL_B	O88967	30
FECH	MEL_B	P08249	29
FECH	MEL_B	P09103	28
FECH	MEL_B	Q6PB66	28
FECH	MEL_B	Q3TTY5	27
FECH	MEL_B	Q9DB77	27
FECH	MEL_B	Q9CR62	27
FECH	MEL_B	Q76MZ3	27
FECH	MEL_B	Q8BZ09	27
FECH	MEL_B	Q9CQN1	27
FECH	MEL_B	Q8BP92	26
FECH	MEL_B	Q61781	25
FECH	MEL_B	P99027	25
FECH	MEL_B	P50136	25
FECH	MEL_B	Q9D8E6	24
FECH	MEL_B	P62918	24
FECH	MEL_B	Q9Z0X1	24
FECH	MEL_B	Q9DBG6	24
FECH	MEL_B	P52332	23
FECH	MEL_B	P52480	23
FECH	MEL_B	Q9DB20	23
FECH	MEL_B	P02535	22
FECH	MEL_B	P01631	22
FECH	MEL_B	P63017	22
FECH	MEL_B	P35486	22
FECH	MEL_B	Q99KI0	22
FECH	MEL_B	Q8BMS1	21
FECH	MEL_B	P36552	21
FECH	MEL_B	Q3ULD5	21
FECH	MEL_B	P14869	20
FECH	MEL_B	Q9D880	20
FECH	MEL_B	Q3V3R1	20
FECH	MEL_B	P62874	20
FECH	MEL_B	P68368	20
FECH	MEL_B	Q9Z2K1	19
FECH	MEL_B	P12970	19
FECH	MEL_B	Q8BGH2	19
FECH	MEL_B	P99024	19
FECH	MEL_B	P62880	19
FECH	MEL_B	Q3UV17	18
FECH	MEL_B	P47911	18
FECH	MEL_B	P14148	18
FECH	MEL_B	Q8JZN5	18
FECH	MEL_B	Q80UM7	18
FECH	MEL_B	Q9D051	18
FECH	MEL_B	O55126	18
FECH	MEL_B	Q9DCX2	18
FECH	MEL_B	P39054	18
FECH	MEL_B	P32037	17
FECH	MEL_B	P27659	17
FECH	MEL_B	Q922H2	17
FECH	MEL_B	P58281	17
FECH	MEL_B	Q9CZW5	17
FECH	MEL_B	P02088	17
FECH	MEL_B	Q91YQ5	16
FECH	MEL_B	P18572	16
FECH	MEL_B	P08113	16
FECH	MEL_B	Q9Z2I8	16
FECH	MEL_B	Q99LC5	16
FECH	MEL_B	P02089	16
FECH	MEL_B	Q9QXX4	16
FECH	MEL_B	Q99MR8	16
FECH	MEL_B	P97351	15
FECH	MEL_B	P10126	15
FECH	MEL_B	P57787	15
FECH	MEL_B	Q8JZQ2	15
FECH	MEL_B	Q8BSF4	15
FECH	MEL_B	P68372	15
FECH	MEL_B	P70699	15
FECH	MEL_B	Q05920	15
FECH	MEL_B	Q9D0M3	14
FECH	MEL_B	P62737	14
FECH	MEL_B	P63268	14
FECH	MEL_B	P68134	14
FECH	MEL_B	P68033	14
FECH	MEL_B	P99028	14
FECH	MEL_B	P84096	14
FECH	MEL_B	Q60930	14
FECH	MEL_B	Q922Q4	14
FECH	MEL_B	P54071	14
FECH	MEL_B	Q9DBE8	14
FECH	MEL_B	P62908	13
FECH	MEL_B	Q9CRB9	13
FECH	MEL_B	Q99M87	13
FECH	MEL_B	Q9QZH6	13
FECH	MEL_B	Q922R8	13
FECH	MEL_B	Q9Z2I9	13
FECH	MEL_B	Q9JHS4	13
FECH	MEL_B	O35658	13
FECH	MEL_B	Q3TZZ7	13
FECH	MEL_B	Q99KE1	13
FECH	MEL_B	P20108	13
FECH	MEL_B	P50544	13
FECH	MEL_B	Q05144	12
FECH	MEL_B	P67778	12
FECH	MEL_B	P08752	12
FECH	MEL_B	Q3TUH1	12
FECH	MEL_B	Q8BFP9	12
FECH	MEL_B	Q9CPQ8	12
FECH	MEL_B	Q9DCW4	12
FECH	MEL_B	Q99JY0	12
FECH	MEL_B	Q8BH04	12
FECH	MEL_B	P05202	12
FECH	MEL_B	Q9D2G2	12
FECH	MEL_B	Q05186	12
FECH	MEL_B	P12382	12
FECH	MEL_B	P62242	11
FECH	MEL_B	P35980	11
FECH	MEL_B	Q8BP67	11
FECH	MEL_B	P62702	11
FECH	MEL_B	Q99LB2	11
FECH	MEL_B	P42125	11
FECH	MEL_B	P29758	11
FECH	MEL_B	Q920A7	11
FECH	MEL_B	Q8QZT1	11
FECH	MEL_B	O35857	11
FECH	MEL_B	Q9ERD7	11
FECH	MEL_B	P09411	11
FECH	MEL_B	Q9Z110	11
FECH	MEL_B	Q8JZR0	11
FECH	MEL_B	O54734	11
FECH	MEL_B	Q68FD5	11
FECH	MEL_B	P17182	10
FECH	MEL_B	P60764	10
FECH	MEL_B	P63001	10
FECH	MEL_B	P25444	10
FECH	MEL_B	Q922Q8	10
FECH	MEL_B	P53986	10
FECH	MEL_B	P27773	10
FECH	MEL_B	Q9CR57	10
FECH	MEL_B	P10605	10
FECH	MEL_B	O35129	10
FECH	MEL_B	P01942	10
FECH	MEL_B	Q91YT0	10
FECH	MEL_B	Q80Y14	10
FECH	MEL_B	Q9D6R2	10
FECH	MEL_B	Q9CQQ7	10
FECH	MEL_B	Q99JB2	10
FECH	MEL_B	Q6P3A8	10
FECH	MEL_B	Q14C51	10
FECH	MEL_B	Q3TL44	10
FECH	MEL_B	Q9CYR0	10
FECH	MEL_B	Q80WJ7	9
FECH	MEL_B	P62830	9
FECH	MEL_B	Q9DCT2	9
FECH	MEL_B	P58252	9
FECH	MEL_B	Q922Q1	9
FECH	MEL_B	O08749	9
FECH	MEL_B	Q9D3D9	9
FECH	MEL_B	Q99KK9	9
FECH	MEL_B	Q9R117	9
FECH	MEL_B	Q9DCJ5	9
FECH	MEL_B	P47963	8
FECH	MEL_B	Q9CZM2	8
FECH	MEL_B	Q6ZWN5	8
FECH	MEL_B	P14131	8
FECH	MEL_B	Q8BFZ3	8
FECH	MEL_B	P19253	8
FECH	MEL_B	P35293	8
FECH	MEL_B	P48193	8
FECH	MEL_B	P62889	8
FECH	MEL_B	P18760	8
FECH	MEL_B	Q9D0L7	8
FECH	MEL_B	O08528	8
FECH	MEL_B	Q8BSY0	8
FECH	MEL_B	P05064	8
FECH	MEL_B	Q9CQX2	8
FECH	MEL_B	Q9CY50	8
FECH	MEL_B	O88441	8
FECH	MEL_B	P46978	8
FECH	MEL_B	P59017	8
FECH	MEL_B	Q9WVK4	8
FECH	MEL_B	Q7TMV3	8
FECH	MEL_B	P62259	8
FECH	MEL_B	Q8BMF4	8
FECH	MEL_B	P63101	8
FECH	MEL_B	Q62167	8
FECH	MEL_B	P16381	8
FECH	MEL_B	Q99P88	8
FECH	MEL_B	Q02257	7
FECH	MEL_B	P62852	7
FECH	MEL_B	Q6ZWV3	7
FECH	MEL_B	P53026	7
FECH	MEL_B	Q61879	7
FECH	MEL_B	Q9CPR4	7
FECH	MEL_B	P35979	7
FECH	MEL_B	P62717	7
FECH	MEL_B	Q9WTQ8	7
FECH	MEL_B	P97742	7
FECH	MEL_B	Q9QZD8	7
FECH	MEL_B	Q62186	7
FECH	MEL_B	Q9D023	7
FECH	MEL_B	Q99LC3	7
FECH	MEL_B	Q64433	7
FECH	MEL_B	P35564	7
FECH	MEL_B	Q8BWT1	7
FECH	MEL_B	P18155	7
FECH	MEL_B	Q9Z1J3	7
FECH	MEL_B	P61620	7
FECH	MEL_B	Q11011	7
FECH	MEL_B	P26443	7
FECH	MEL_B	Q3U186	7
FECH	MEL_B	Q07417	7
FECH	MEL_B	Q9D0L4	7
FECH	MEL_B	Q8VCW8	7
FECH	MEL_B	P61982	7
FECH	MEL_B	Q02111	7
FECH	MEL_B	Q8R180	7
FECH	MEL_B	P68254	7
FECH	MEL_B	P18242	7
FECH	MEL_B	Q9DBG3	7
FECH	MEL_B	P56382	7
FECH	MEL_B	P00405	7
FECH	MEL_B	O35945	7
FECH	MEL_B	P24549	7
FECH	MEL_B	Q99M73	7
FECH	MEL_B	P62991	6
FECH	MEL_B	Q9CZX8	6
FECH	MEL_B	Q9D1R9	6
FECH	MEL_B	Q9DC51	6
FECH	MEL_B	P62900	6
FECH	MEL_B	Q78IK2	6
FECH	MEL_B	P62806	6
FECH	MEL_B	Q62425	6
FECH	MEL_B	O35387	6
FECH	MEL_B	Q9Z0V7	6
FECH	MEL_B	Q91V61	6
FECH	MEL_B	Q60932	6
FECH	MEL_B	Q99JR1	6
FECH	MEL_B	Q64516	6
FECH	MEL_B	Q64518	6
FECH	MEL_B	Q8C3X4	6
FECH	MEL_B	Q9CWE0	6
FECH	MEL_B	Q9WUR2	6
FECH	MEL_B	Q64521	6
FECH	MEL_B	Q6ZQI3	6
FECH	MEL_B	P97807	6
FECH	MEL_B	Q8R3F5	6
FECH	MEL_B	Q9QUM0	6
FECH	MEL_B	Q3UQ84	6
FECH	MEL_B	O08795	6
FECH	MEL_B	P61514	6
FECH	MEL_B	O70251	6
FECH	MEL_B	Q61990	6
FECH	MEL_B	P01629	6
FECH	MEL_B	O35972	6
FECH	MEL_B	Q9JJL8	6
FECH	MEL_B	Q69ZF7	6
FECH	MEL_B	Q6IME9	5
FECH	MEL_B	P61358	5
FECH	MEL_B	P62264	5
FECH	MEL_B	Q7TSF1	5
FECH	MEL_B	Q61495	5
FECH	MEL_B	P62751	5
FECH	MEL_B	P63276	5
FECH	MEL_B	P35278	5
FECH	MEL_B	Q99KV1	5
FECH	MEL_B	Q9CQY6	5
FECH	MEL_B	P19783	5
FECH	MEL_B	Q91YM4	5
FECH	MEL_B	Q78IK4	5
FECH	MEL_B	Q9D5T0	5
FECH	MEL_B	Q9CQW2	5
FECH	MEL_B	Q8VEH3	5
FECH	MEL_B	Q8BG51	5
FECH	MEL_B	Q9ESW4	5
FECH	MEL_B	P62835	5
FECH	MEL_B	Q6ZWV7	5
FECH	MEL_B	O08756	5
FECH	MEL_B	P55096	5
FECH	MEL_B	Q9ERS2	5
FECH	MEL_B	Q9DBL1	5
FECH	MEL_B	Q8BX10	5
FECH	MEL_B	P70404	5
FECH	MEL_B	P47802	5
FECH	MEL_B	Q9DC69	5
FECH	MEL_B	P14211	5
FECH	MEL_B	Q9CWX2	5
FECH	MEL_B	O70152	5
FECH	MEL_B	Q3TDN2	5
FECH	MEL_B	P53702	5
FECH	MEL_B	P10852	5
FECH	MEL_B	Q9Z2I0	5
FECH	MEL_B	P10404	5
FECH	MEL_B	Q9D8N0	5
FECH	MEL_B	Q8CEE7	5
FECH	MEL_B	P40630	5
FECH	MEL_B	Q8CG76	5
FECH	MEL_B	Q8BGA9	5
FECH	MEL_B	Q791V5	5
FECH	MEL_B	Q9CZW4	5
FECH	MEL_B	P11983	5
FECH	MEL_B	Q8K411	5
FECH	MEL_B	Q8BK72	5
FECH	MEL_B	P08680	5
FECH	MEL_B	Q9R0K7	5
FECH	MEL_B	P79457	5
FECH	MEL_B	Q8VEA4	5
FECH	MEL_B	Q8CI59	5
FECH	MEL_B	Q7SIG6	5
FECH	MEL_B	P63325	5
FECH	MEL_B	P47955	5
FECH	MEL_B	Q9Z2X1	5
FECH	MEL_B	Q9QWR8	5
FECH	MEL_B	P70290	5
FECH	MEL_B	Q9DB15	5
FECH	MEL_B	Q80X85	5
FECH	MEL_B	Q5SSK3	5
FECH	MEL_B	Q920A5	5
FECH	MEL_B	Q8BHF7	5
FECH	MEL_B	P17879	5
FECH	MEL_B	Q61696	5
FECH	MEL_B	Q8C147	5
FECH	MEL_B	P09405	4
FECH	MEL_B	P62281	4
FECH	MEL_B	P84099	4
FECH	MEL_B	P35700	4
FECH	MEL_B	P43274	4
FECH	MEL_B	Q9CXW4	4
FECH	MEL_B	P80318	4
FECH	MEL_B	Q8VEK3	4
FECH	MEL_B	P62754	4
FECH	MEL_B	Q8VDD5	4
FECH	MEL_B	Q9CQF0	4
FECH	MEL_B	O55142	4
FECH	MEL_B	O35737	4
FECH	MEL_B	Q9DCU6	4
FECH	MEL_B	Q06185	4
FECH	MEL_B	Q8BJ03	4
FECH	MEL_B	Q9DCS9	4
FECH	MEL_B	Q9D6U8	4
FECH	MEL_B	Q9CYH2	4
FECH	MEL_B	P19536	4
FECH	MEL_B	Q9D6J6	4
FECH	MEL_B	Q91WD5	4
FECH	MEL_B	P48999	4
FECH	MEL_B	Q8VE22	4
FECH	MEL_B	Q9WV84	4
FECH	MEL_B	P17809	4
FECH	MEL_B	Q9DCS3	4
FECH	MEL_B	Q99J47	4
FECH	MEL_B	Q91VA6	4
FECH	MEL_B	O55125	4
FECH	MEL_B	Q9D7B6	4
FECH	MEL_B	Q8BJZ4	4
FECH	MEL_B	P52875	4
FECH	MEL_B	O35379	4
FECH	MEL_B	P10630	4
FECH	MEL_B	P60843	4
FECH	MEL_B	Q9CZU6	4
FECH	MEL_B	Q9CXT8	4
FECH	MEL_B	Q3TFD2	4
FECH	MEL_B	P51912	4
FECH	MEL_B	Q8BIJ6	4
FECH	MEL_B	Q8K2C9	4
FECH	MEL_B	Q60716	4
FECH	MEL_B	Q9D0G0	4
FECH	MEL_B	Q6P5E4	4
FECH	MEL_B	P29391	4
FECH	MEL_B	Q8BG60	4
FECH	MEL_B	Q2HXL6	4
FECH	MEL_B	P19246	4
FECH	MEL_B	Q80U72	4
FECH	MEL_B	P07356	3
FECH	MEL_B	P43277	3
FECH	MEL_B	P15864	3
FECH	MEL_B	P14115	3
FECH	MEL_B	Q9D3P8	3
FECH	MEL_B	P62245	3
FECH	MEL_B	P62960	3
FECH	MEL_B	Q9CPQ3	3
FECH	MEL_B	P51410	3
FECH	MEL_B	Q920Q4	3
FECH	MEL_B	P56135	3
FECH	MEL_B	Q924L1	3
FECH	MEL_B	Q9D020	3
FECH	MEL_B	Q91V41	3
FECH	MEL_B	P08556	3
FECH	MEL_B	P97450	3
FECH	MEL_B	O55003	3
FECH	MEL_B	Q9WUM5	3
FECH	MEL_B	Q9D1G1	3
FECH	MEL_B	P50171	3
FECH	MEL_B	Q8BSL7	3
FECH	MEL_B	P84078	3
FECH	MEL_B	P61205	3
FECH	MEL_B	Q9R0X4	3
FECH	MEL_B	O35465	3
FECH	MEL_B	Q9R112	3
FECH	MEL_B	Q9WUQ2	3
FECH	MEL_B	Q9DCM0	3
FECH	MEL_B	Q9CZU4	3
FECH	MEL_B	P54116	3
FECH	MEL_B	Q9QYJ0	3
FECH	MEL_B	Q9CQY5	3
FECH	MEL_B	Q5U458	3
FECH	MEL_B	Q8BMS4	3
FECH	MEL_B	P46460	3
FECH	MEL_B	Q8K0D5	3
FECH	MEL_B	Q5XJY4	3
FECH	MEL_B	P97370	3
FECH	MEL_B	P36371	3
FECH	MEL_B	Q8BUY5	3
FECH	MEL_B	P68040	3
FECH	MEL_B	Q8C5Q4	3
FECH	MEL_B	Q9CXW2	3
FECH	MEL_B	P11499	3
FECH	MEL_B	Q8R2Q4	3
FECH	MEL_B	Q9D0D3	3
FECH	MEL_B	Q9D7N3	3
FECH	MEL_B	Q63836	3
FECH	MEL_B	P17563	3
FECH	MEL_B	Q9DC29	3
FECH	MEL_B	Q8BRF7	3
FECH	MEL_B	P58021	3
FECH	MEL_B	P83882	3
FECH	MEL_B	Q91XR9	3
FECH	MEL_B	O70325	3
FECH	MEL_B	P03975	3
FECH	MEL_B	Q8BTX9	3
FECH	MEL_B	Q99PL5	3
FECH	MEL_B	P17742	3
FECH	MEL_B	Q61937	3
FECH	MEL_B	P17751	3
FECH	MEL_B	P97461	3
FECH	MEL_B	P62897	3
FECH	MEL_B	P26041	3
FECH	MEL_B	P61979	3
FECH	MEL_B	Q7TMK9	3
FECH	MEL_B	Q91YR9	3
FECH	MEL_B	Q8BU30	3
FECH	MEL_B	P17426	3
FECH	MEL_B	Q5SWU9	3
FECH	MEL_B	P56379	3
FECH	MEL_B	Q8R1I1	3
FECH	MEL_B	Q9CQ92	3
FECH	MEL_B	Q8BU31	3
FECH	MEL_B	P61226	3
FECH	MEL_B	P61027	3
FECH	MEL_B	Q80ZS3	3
FECH	MEL_B	Q9JIW9	3
FECH	MEL_B	Q99LP6	3
FECH	MEL_B	Q9JIK9	3
FECH	MEL_B	P09671	3
FECH	MEL_B	Q8VC57	3
FECH	MEL_B	Q99J56	3
FECH	MEL_B	Q99N93	3
FECH	MEL_B	O35083	3
FECH	MEL_B	Q9CWU6	3
FECH	MEL_B	Q9CYN9	3
FECH	MEL_B	P62482	3
FECH	MEL_B	Q8R123	3
FECH	MEL_B	Q8BQJ6	3
FECH	MEL_B	Q8VCF0	3
FECH	MEL_B	Q80VQ1	3
FECH	MEL_B	Q9JLF6	3
FECH	MEL_B	Q5PR69	3
FECH	MEL_B	Q3TRM4	3
FECH	MEL_B	Q3UU96	3
FECH	MEL_B	Q8CIQ7	3
FECH	MEL_B	Q6ZWY3	2
FECH	MEL_B	Q8CIE6	2
FECH	MEL_B	P24270	2
FECH	MEL_B	P62301	2
FECH	MEL_B	P47964	2
FECH	MEL_B	Q9D6M3	2
FECH	MEL_B	Q8CFE4	2
FECH	MEL_B	Q8JZN7	2
FECH	MEL_B	P62821	2
FECH	MEL_B	P10833	2
FECH	MEL_B	Q9CPP6	2
FECH	MEL_B	Q91ZA3	2
FECH	MEL_B	O35609	2
FECH	MEL_B	Q7TMF3	2
FECH	MEL_B	P12787	2
FECH	MEL_B	Q60605	2
FECH	MEL_B	Q91VT4	2
FECH	MEL_B	Q8BGC4	2
FECH	MEL_B	O89079	2
FECH	MEL_B	P70406	2
FECH	MEL_B	O70503	2
FECH	MEL_B	Q8K3J1	2
FECH	MEL_B	P36423	2
FECH	MEL_B	P16332	2
FECH	MEL_B	Q9WVL0	2
FECH	MEL_B	P38060	2
FECH	MEL_B	Q9D1D4	2
FECH	MEL_B	P06151	2
FECH	MEL_B	Q9JKF7	2
FECH	MEL_B	Q9WU79	2
FECH	MEL_B	P47758	2
FECH	MEL_B	Q9EP69	2
FECH	MEL_B	Q9D0K2	2
FECH	MEL_B	Q566J8	2
FECH	MEL_B	Q9QUJ7	2
FECH	MEL_B	Q9JKR6	2
FECH	MEL_B	Q9R099	2
FECH	MEL_B	Q8BXZ1	2
FECH	MEL_B	P11370	2
FECH	MEL_B	Q07113	2
FECH	MEL_B	P61255	2
FECH	MEL_B	P50580	2
FECH	MEL_B	Q64475	2
FECH	MEL_B	Q64478	2
FECH	MEL_B	Q6ZWY9	2
FECH	MEL_B	P10853	2
FECH	MEL_B	P10854	2
FECH	MEL_B	Q64525	2
FECH	MEL_B	Q8CGP1	2
FECH	MEL_B	Q8CGP2	2
FECH	MEL_B	Q9DBJ1	2
FECH	MEL_B	P80314	2
FECH	MEL_B	P42932	2
FECH	MEL_B	P99029	2
FECH	MEL_B	P60122	2
FECH	MEL_B	Q9WUA3	2
FECH	MEL_B	P49813	2
FECH	MEL_B	Q921H8	2
FECH	MEL_B	Q8VCH0	2
FECH	MEL_B	Q61207	2
FECH	MEL_B	Q9EQH3	2
FECH	MEL_B	Q68FL4	2
FECH	MEL_B	Q80SW1	2
FECH	MEL_B	Q9CPQ1	2
FECH	MEL_B	Q9WV98	2
FECH	MEL_B	Q9CPX7	2
FECH	MEL_B	Q9Z0J0	2
FECH	MEL_B	Q8VDT9	2
FECH	MEL_B	Q9CQ40	2
FECH	MEL_B	Q9DCA2	2
FECH	MEL_B	Q9DD03	2
FECH	MEL_B	Q9DC70	2
FECH	MEL_B	Q3V009	2
FECH	MEL_B	Q9CRD0	2
FECH	MEL_B	Q8VCL2	2
FECH	MEL_B	P14231	2
FECH	MEL_B	Q8BH95	2
FECH	MEL_B	Q924T2	2
FECH	MEL_B	Q91VM9	2
FECH	MEL_B	Q9QXY9	2
FECH	MEL_B	Q8BWM0	2
FECH	MEL_B	Q91W90	2
FECH	MEL_B	P51569	2
FECH	MEL_B	P84091	2
FECH	MEL_B	Q923K4	2
FECH	MEL_B	Q9ET30	2
FECH	MEL_B	Q9D5Y0	2
FECH	MEL_B	P28798	2
FECH	MEL_B	Q922L6	2
FECH	MEL_B	Q9R0H0	2
FECH	MEL_B	Q9DC23	2
FECH	MEL_B	Q8R313	2
FECH	MEL_B	Q8BGB2	2
FECH	MEL_B	Q8BTY2	2
FECH	MEL_B	Q61543	2
FECH	MEL_B	Q9JIL5	2
FECH	MEL_B	Q8CC88	2
Control	04_23_13_EV	P04264	197
Control	04_23_13_EV	P02533	188
Control	04_23_13_EV	P13647	158
Control	04_23_13_EV	P02533	144
Control	04_23_13_EV	P25705	103
Control	04_23_13_EV	Q04695	95
Control	04_23_13_EV	P13645	91
Control	04_23_13_EV	Q7Z794	86
Control	04_23_13_EV	P01834	85
Control	04_23_13_EV	P02538	83
Control	04_23_13_EV	P35908	79
Control	04_23_13_EV	Q5XKE5	76
Control	04_23_13_EV	P08779	76
Control	04_23_13_EV	O95678	70
Control	04_23_13_EV	P19012	64
Control	04_23_13_EV	P05787	59
Control	04_23_13_EV	P62917	51
Control	04_23_13_EV	P13646	49
Control	04_23_13_EV	P10809	46
Control	04_23_13_EV	Q04837	43
Control	04_23_13_EV	P11021	41
Control	04_23_13_EV	Q86Y46	39
Control	04_23_13_EV	P14625	35
Control	04_23_13_EV	Q01546	34
Control	04_23_13_EV	Q3SY84	32
Control	04_23_13_EV	P35580	31
Control	04_23_13_EV	P23458	30
Control	04_23_13_EV	P01857	30
Control	04_23_13_EV	P01857	30
Control	04_23_13_EV	P06576	27
Control	04_23_13_EV	P27797	27
Control	04_23_13_EV	P22830	26
Control	04_23_13_EV	P38646	24
Control	04_23_13_EV	P62750	22
Control	04_23_13_EV	P30101	22
Control	04_23_13_EV	Q9NYL9	21
Control	04_23_13_EV	P35232	20
Control	04_23_13_EV	P62424	19
Control	04_23_13_EV	Q02878	19
Control	04_23_13_EV	P36542	18
Control	04_23_13_EV	P36776	18
Control	04_23_13_EV	P07237	18
Control	04_23_13_EV	Q99798	18
Control	04_23_13_EV	Q6UB35	16
Control	04_23_13_EV	P31040	15
Control	04_23_13_EV	P05091	15
Control	04_23_13_EV	P11171	14
Control	04_23_13_EV	P19338	14
Control	04_23_13_EV	P12235	13
Control	04_23_13_EV	P05141	13
Control	04_23_13_EV	P35579	13
Control	04_23_13_EV	P05023	12
Control	04_23_13_EV	P21796	12
Control	04_23_13_EV	P48047	12
Control	04_23_13_EV	P35613	11
Control	04_23_13_EV	P14618	11
Control	04_23_13_EV	P49368	11
Control	04_23_13_EV	Q9NRK6	10
Control	04_23_13_EV	P11169	10
Control	04_23_13_EV	P36578	10
Control	04_23_13_EV	Q6P3W7	10
Control	04_23_13_EV	P11177	10
Control	04_23_13_EV	P42704	10
Control	04_23_13_EV	P18621	10
Control	04_23_13_EV	P05388	10
Control	04_23_13_EV	P40926	10
Control	04_23_13_EV	P84098	10
Control	04_23_13_EV	P16402	10
Control	04_23_13_EV	P16403	10
Control	04_23_13_EV	Q00325	9
Control	04_23_13_EV	P15153	9
Control	04_23_13_EV	P60763	9
Control	04_23_13_EV	P63000	9
Control	04_23_13_EV	P60709	9
Control	04_23_13_EV	P63261	9
Control	04_23_13_EV	P18124	9
Control	04_23_13_EV	P11142	9
Control	04_23_13_EV	P14923	9
Control	04_23_13_EV	Q14257	9
Control	04_23_13_EV	P05387	9
Control	04_23_13_EV	P14314	9
Control	04_23_13_EV	P42765	9
Control	04_23_13_EV	P07355	9
Control	04_23_13_EV	Q86UP2	9
Control	04_23_13_EV	P04075	9
Control	04_23_13_EV	P08708	9
Control	04_23_13_EV	Q6ZR08	9
Control	04_23_13_EV	P40939	8
Control	04_23_13_EV	Q96BW9	8
Control	04_23_13_EV	P13804	8
Control	04_23_13_EV	P27824	8
Control	04_23_13_EV	P30050	8
Control	04_23_13_EV	Q15084	8
Control	04_23_13_EV	P62241	7
Control	04_23_13_EV	P50336	7
Control	04_23_13_EV	P23396	7
Control	04_23_13_EV	P24539	7
Control	04_23_13_EV	P48735	7
Control	04_23_13_EV	P62753	7
Control	04_23_13_EV	P00367	7
Control	04_23_13_EV	Q92614	7
Control	04_23_13_EV	P36957	7
Control	04_23_13_EV	P18077	7
Control	04_23_13_EV	Q16891	6
Control	04_23_13_EV	P49411	6
Control	04_23_13_EV	Q96I99	6
Control	04_23_13_EV	Q5T9A4	6
Control	04_23_13_EV	Q3ZCQ8	6
Control	04_23_13_EV	P38117	6
Control	04_23_13_EV	Q9UJZ1	6
Control	04_23_13_EV	P39023	6
Control	04_23_13_EV	Q86UE4	6
Control	04_23_13_EV	Q3SY69	6
Control	04_23_13_EV	P07954	6
Control	04_23_13_EV	Q08378	6
Control	04_23_13_EV	Q96IX5	5
Control	04_23_13_EV	P84095	5
Control	04_23_13_EV	P22695	5
Control	04_23_13_EV	P28331	5
Control	04_23_13_EV	P08574	5
Control	04_23_13_EV	P62879	5
Control	04_23_13_EV	P46781	5
Control	04_23_13_EV	Q9NSB4	5
Control	04_23_13_EV	P62851	5
Control	04_23_13_EV	P61353	5
Control	04_23_13_EV	Q02543	5
Control	04_23_13_EV	P26373	5
Control	04_23_13_EV	P61604	5
Control	04_23_13_EV	Q562R1	5
Control	04_23_13_EV	P00505	5
Control	04_23_13_EV	P36551	5
Control	04_23_13_EV	P24752	5
Control	04_23_13_EV	P31930	5
Control	04_23_13_EV	P49748	5
Control	04_23_13_EV	O75390	5
Control	04_23_13_EV	Q96HE7	5
Control	04_23_13_EV	O43399	5
Control	04_23_13_EV	P13667	5
Control	04_23_13_EV	Q7KZF4	5
Control	04_23_13_EV	Q13813	5
Control	04_23_13_EV	O75027	4
Control	04_23_13_EV	P04406	4
Control	04_23_13_EV	Q9NX63	4
Control	04_23_13_EV	Q99623	4
Control	04_23_13_EV	Q12931	4
Control	04_23_13_EV	O95831	4
Control	04_23_13_EV	P62873	4
Control	04_23_13_EV	P04899	4
Control	04_23_13_EV	O75947	4
Control	04_23_13_EV	P21912	4
Control	04_23_13_EV	Q07021	4
Control	04_23_13_EV	P83731	4
Control	04_23_13_EV	P08238	4
Control	04_23_13_EV	Q92947	4
Control	04_23_13_EV	Q15120	4
Control	04_23_13_EV	Q12797	4
Control	04_23_13_EV	P62701	4
Control	04_23_13_EV	Q9P2E9	4
Control	04_23_13_EV	P10606	4
Control	04_23_13_EV	P08729	4
Control	04_23_13_EV	P62269	4
Control	04_23_13_EV	P16401	4
Control	04_23_13_EV	P20042	4
Control	04_23_13_EV	P23284	4
Control	04_23_13_EV	P11277	4
Control	04_23_13_EV	O75688	4
Control	04_23_13_EV	P16615	3
Control	04_23_13_EV	Q9Y512	3
Control	04_23_13_EV	P53985	3
Control	04_23_13_EV	O76031	3
Control	04_23_13_EV	O96008	3
Control	04_23_13_EV	Q96EY1	3
Control	04_23_13_EV	P55084	3
Control	04_23_13_EV	P07919	3
Control	04_23_13_EV	P69892	3
Control	04_23_13_EV	O75387	3
Control	04_23_13_EV	Q9H0P0	3
Control	04_23_13_EV	P61106	3
Control	04_23_13_EV	Q9HCC0	3
Control	04_23_13_EV	P23528	3
Control	04_23_13_EV	P26641	3
Control	04_23_13_EV	Q9BRT2	3
Control	04_23_13_EV	P61247	3
Control	04_23_13_EV	P68104	3
Control	04_23_13_EV	Q9HBL7	3
Control	04_23_13_EV	P09622	3
Control	04_23_13_EV	Q9H4M9	3
Control	04_23_13_EV	P00558	3
Control	04_23_13_EV	P23368	3
Control	04_23_13_EV	Q9Y4L1	3
Control	04_23_13_EV	P18859	3
Control	04_23_13_EV	Q12849	3
Control	04_23_13_EV	P46199	3
Control	04_23_13_EV	P21333	3
Control	04_23_13_EV	Q13228	3
Control	04_23_13_EV	Q9NZN3	3
Control	04_23_13_EV	Q05639	3
Control	04_23_13_EV	P62888	3
Control	04_23_13_EV	P32119	3
Control	04_23_13_EV	P17844	3
Control	04_23_13_EV	P62937	3
Control	04_23_13_EV	P61254	3
Control	04_23_13_EV	P06748	3
Control	04_23_13_EV	Q9UQ80	3
Control	04_23_13_EV	O15460	3
Control	04_23_13_EV	Q8WU90	3
Control	04_23_13_EV	P29972	3
Control	04_23_13_EV	Q02978	2
Control	04_23_13_EV	P50416	2
Control	04_23_13_EV	Q9BQT8	2
Control	04_23_13_EV	P08754	2
Control	04_23_13_EV	Q9P2R7	2
Control	04_23_13_EV	Q9BWM7	2
Control	04_23_13_EV	P04844	2
Control	04_23_13_EV	P02786	2
Control	04_23_13_EV	Q9UBX3	2
Control	04_23_13_EV	P62805	2
Control	04_23_13_EV	P52789	2
Control	04_23_13_EV	Q9Y5M8	2
Control	04_23_13_EV	Q969Z3	2
Control	04_23_13_EV	P43304	2
Control	04_23_13_EV	P07437	2
Control	04_23_13_EV	P51148	2
Control	04_23_13_EV	P61020	2
Control	04_23_13_EV	P20339	2
Control	04_23_13_EV	P05165	2
Control	04_23_13_EV	P53701	2
Control	04_23_13_EV	O75489	2
Control	04_23_13_EV	P15880	2
Control	04_23_13_EV	Q99714	2
Control	04_23_13_EV	P07900	2
Control	04_23_13_EV	Q96C36	2
Control	04_23_13_EV	P50213	2
Control	04_23_13_EV	Q9BQ95	2
Control	04_23_13_EV	O43615	2
Control	04_23_13_EV	Q8NC60	2
Control	04_23_13_EV	Q96RP9	2
Control	04_23_13_EV	P51149	2
Control	04_23_13_EV	Q9BV79	2
Control	04_23_13_EV	P16219	2
Control	04_23_13_EV	Q969S9	2
Control	04_23_13_EV	Q02218	2
Control	04_23_13_EV	Q9Y3D9	2
Control	04_23_13_EV	O00746	2
Control	04_23_13_EV	Q9NVV4	2
Control	04_23_13_EV	P62280	2
Control	04_23_13_EV	P62258	2
Control	04_23_13_EV	P55072	2
Control	04_23_13_EV	Q13885	2
Control	04_23_13_EV	Q9BVA1	2
Control	04_23_13_EV	P39019	2
Control	04_23_13_EV	P50914	2
Control	04_23_13_EV	P04040	2
Control	04_23_13_EV	Q9NP92	2
Control	04_23_13_EV	Q9NYU2	2
Control	04_23_13_EV	P62979	2
Control	04_23_13_EV	P29692	2
Control	04_23_13_EV	Q00577	2
Control	04_23_13_EV	P11586	2
Control	04_23_13_EV	Q9Y3I0	2
Control	04_23_13_EV	Q96SB4	2
Control	04_23_13_EV	O75534	2
Control	04_23_13_EV	Q9NYF8	2
Control	04_23_13_EV	Q9HCE1	2
Control	04_23_13_EV	Q9H6H4	2
Control	04_23_13_EV	O43264	2
Control	04_23_13_EV	Q9BXX0	2
Control	04_23_13_EV	P56715	2
Control	04_23_13_EV	Q01082	2
FECH	MEL_A	P04104	305
FECH	MEL_A	Q6IFZ6	269
FECH	MEL_A	Q922U2	215
FECH	MEL_A	P22315	209
FECH	MEL_A	Q61781	144
FECH	MEL_A	Q6IFX2	136
FECH	MEL_A	Q9QWL7	136
FECH	MEL_A	Q6NXH9	122
FECH	MEL_A	Q9R0H5	116
FECH	MEL_A	Q8VED5	112
FECH	MEL_A	Q61414	109
FECH	MEL_A	Q9Z2K1	103
FECH	MEL_A	P50446	100
FECH	MEL_A	P11679	98
FECH	MEL_A	P02535	91
FECH	MEL_A	P19001	78
FECH	MEL_A	P08730	76
FECH	MEL_A	Q8BGZ7	69
FECH	MEL_A	Q3UV17	50
FECH	MEL_A	Q3TTY5	48
FECH	MEL_A	P01869	43
FECH	MEL_A	P01868	43
FECH	MEL_A	P63038	42
FECH	MEL_A	P38647	40
FECH	MEL_A	O55022	39
FECH	MEL_A	P01837	35
FECH	MEL_A	P20029	30
FECH	MEL_A	Q02257	26
FECH	MEL_A	P51881	25
FECH	MEL_A	Q80UU9	25
FECH	MEL_A	P47738	25
FECH	MEL_A	Q6IME9	25
FECH	MEL_A	P01631	25
FECH	MEL_A	P47911	23
FECH	MEL_A	Q9JHJ0	21
FECH	MEL_A	P07356	21
FECH	MEL_A	Q03265	19
FECH	MEL_A	P56480	15
FECH	MEL_A	P12970	15
FECH	MEL_A	P14148	15
FECH	MEL_A	Q91VR2	14
FECH	MEL_A	Q9D8E6	14
FECH	MEL_A	P62242	14
FECH	MEL_A	P99027	14
FECH	MEL_A	P62918	14
FECH	MEL_A	Q8CAQ8	13
FECH	MEL_A	P61358	13
FECH	MEL_A	P63017	13
FECH	MEL_A	P14869	13
FECH	MEL_A	P60710	12
FECH	MEL_A	P63260	12
FECH	MEL_A	P52332	12
FECH	MEL_A	P47963	12
FECH	MEL_A	P62264	11
FECH	MEL_A	P62991	10
FECH	MEL_A	Q8K2B3	10
FECH	MEL_A	P62852	10
FECH	MEL_A	Q8VEM8	9
FECH	MEL_A	Q9D0M3	9
FECH	MEL_A	Q8VDN2	9
FECH	MEL_A	Q925I1	9
FECH	MEL_A	P09405	9
FECH	MEL_A	P48962	8
FECH	MEL_A	Q9JI39	8
FECH	MEL_A	P35980	8
FECH	MEL_A	P16858	8
FECH	MEL_A	P17182	8
FECH	MEL_A	Q62351	8
FECH	MEL_A	Q7TSF1	8
FECH	MEL_A	Q61495	8
FECH	MEL_A	P43277	8
FECH	MEL_A	P15864	8
FECH	MEL_A	P62737	7
FECH	MEL_A	P63268	7
FECH	MEL_A	P68134	7
FECH	MEL_A	P68033	7
FECH	MEL_A	Q9CZM2	7
FECH	MEL_A	P52480	7
FECH	MEL_A	P62751	7
FECH	MEL_A	P62281	7
FECH	MEL_A	Q80WJ7	7
FECH	MEL_A	P99028	6
FECH	MEL_A	Q8BH59	6
FECH	MEL_A	Q05144	6
FECH	MEL_A	P60764	6
FECH	MEL_A	P63001	6
FECH	MEL_A	Q8BGH2	6
FECH	MEL_A	P62908	6
FECH	MEL_A	Q9CRB9	6
FECH	MEL_A	O55143	6
FECH	MEL_A	Q91YQ5	6
FECH	MEL_A	Q8JZN5	6
FECH	MEL_A	P84099	6
FECH	MEL_A	P14115	6
FECH	MEL_A	Q6ZWN5	6
FECH	MEL_A	P14131	6
FECH	MEL_A	P35700	6
FECH	MEL_A	Q9CZX8	6
FECH	MEL_A	Q6ZWV3	6
FECH	MEL_A	P43274	6
FECH	MEL_A	P97350	6
FECH	MEL_A	Q8BFR5	5
FECH	MEL_A	Q9DB77	5
FECH	MEL_A	Q9CQA3	5
FECH	MEL_A	Q8BFZ3	5
FECH	MEL_A	Q9Z0X1	5
FECH	MEL_A	Q9D1R9	5
FECH	MEL_A	Q9CXW4	5
FECH	MEL_A	P32037	5
FECH	MEL_A	P62270	5
FECH	MEL_A	P19253	5
FECH	MEL_A	P53026	5
FECH	MEL_A	Q61879	5
FECH	MEL_A	P27659	5
FECH	MEL_A	P80318	5
FECH	MEL_A	Q9D3P8	5
FECH	MEL_A	P62245	5
FECH	MEL_A	Q8VEK3	5
FECH	MEL_A	P84096	4
FECH	MEL_A	P35293	4
FECH	MEL_A	Q91VD9	4
FECH	MEL_A	Q8BP92	4
FECH	MEL_A	P18572	4
FECH	MEL_A	O88967	4
FECH	MEL_A	Q9DC51	4
FECH	MEL_A	Q8BP67	4
FECH	MEL_A	P25444	4
FECH	MEL_A	Q922H2	4
FECH	MEL_A	P09103	4
FECH	MEL_A	P62702	4
FECH	MEL_A	P62754	4
FECH	MEL_A	Q9CPR4	4
FECH	MEL_A	P97351	4
FECH	MEL_A	Q922Q8	4
FECH	MEL_A	Q8VDD5	4
FECH	MEL_A	Q80UM7	4
FECH	MEL_A	Q61171	4
FECH	MEL_A	Q64523	4
FECH	MEL_A	Q6GSS7	4
FECH	MEL_A	P62862	4
FECH	MEL_A	P67778	3
FECH	MEL_A	Q9CR62	3
FECH	MEL_A	Q9DB20	3
FECH	MEL_A	Q9D880	3
FECH	MEL_A	P08752	3
FECH	MEL_A	P05213	3
FECH	MEL_A	P68369	3
FECH	MEL_A	P68373	3
FECH	MEL_A	Q60759	3
FECH	MEL_A	Q99M87	3
FECH	MEL_A	P35979	3
FECH	MEL_A	Q8BMS1	3
FECH	MEL_A	P53986	3
FECH	MEL_A	Q9CQF0	3
FECH	MEL_A	P62830	3
FECH	MEL_A	Q9QZH6	3
FECH	MEL_A	P27773	3
FECH	MEL_A	Q922R8	3
FECH	MEL_A	Q8BFZ9	3
FECH	MEL_A	Q91X78	3
FECH	MEL_A	P48193	3
FECH	MEL_A	P62855	3
FECH	MEL_A	O55142	3
FECH	MEL_A	P62911	3
FECH	MEL_A	P63276	3
FECH	MEL_A	P62889	3
FECH	MEL_A	Q9CR57	3
FECH	MEL_A	P43276	3
FECH	MEL_A	Q61656	3
FECH	MEL_A	P62900	3
FECH	MEL_A	Q6ZWY3	3
FECH	MEL_A	Q76MZ3	3
FECH	MEL_A	P62960	3
FECH	MEL_A	O35737	3
FECH	MEL_A	P70333	3
FECH	MEL_A	Q99LB2	3
FECH	MEL_A	Q501J6	3
FECH	MEL_A	Q61191	3
FECH	MEL_A	Q78IK2	2
FECH	MEL_A	Q61102	2
FECH	MEL_A	Q80XN0	2
FECH	MEL_A	Q3TUH1	2
FECH	MEL_A	P51175	2
FECH	MEL_A	P18760	2
FECH	MEL_A	Q9D0L7	2
FECH	MEL_A	P62806	2
FECH	MEL_A	Q9CPQ3	2
FECH	MEL_A	P10605	2
FECH	MEL_A	P35278	2
FECH	MEL_A	P61021	2
FECH	MEL_A	Q9CQD1	2
FECH	MEL_A	Q9DCT2	2
FECH	MEL_A	Q99KV1	2
FECH	MEL_A	Q9CQY6	2
FECH	MEL_A	P99024	2
FECH	MEL_A	P67984	2
FECH	MEL_A	P08113	2
FECH	MEL_A	Q9DCU6	2
FECH	MEL_A	P62631	2
FECH	MEL_A	P10126	2
FECH	MEL_A	P57787	2
FECH	MEL_A	Q8BFP9	2
FECH	MEL_A	Q9CZ13	2
FECH	MEL_A	P51410	2
FECH	MEL_A	O08528	2
FECH	MEL_A	Q8BSY0	2
FECH	MEL_A	P05064	2
FECH	MEL_A	Q8CIE6	2
FECH	MEL_A	P62717	2
FECH	MEL_A	Q3UJU9	2
FECH	MEL_A	P24270	2
FECH	MEL_A	Q99L45	2
FECH	MEL_A	P58252	2
FECH	MEL_A	P62301	2
FECH	MEL_A	P47964	2
FECH	MEL_A	Q3V0Q1	2
FECH	MEL_A	Q920Q4	2
FECH	MEL_A	P48678	2
FECH	MEL_A	P41105	2
FECH	MEL_A	Q8K2F8	2
FECH	MEL_A	Q6ZWQ0	2

## Sheet: HEK_Crapome_raw_ALL
FECH	HEK_A	P22830	569
FECH	HEK_A	P10809	548
FECH	HEK_A	P42704	363
FECH	HEK_A	P38646	271
FECH	HEK_A	P49411	220
FECH	HEK_A	P23378	198
FECH	HEK_A	P05141	180
FECH	HEK_A	P31040	166
FECH	HEK_A	Q99714	154
FECH	HEK_A	O00411	150
FECH	HEK_A	Q3SY69	149
FECH	HEK_A	P25705	134
FECH	HEK_A	Q9NSE4	134
FECH	HEK_A	Q07021	132
FECH	HEK_A	Q7L2E3	125
FECH	HEK_A	A3KMH1	124
FECH	HEK_A	P54886	119
FECH	HEK_A	P36776	112
FECH	HEK_A	Q9NVI7	111
FECH	HEK_A	Q16822	111
FECH	HEK_A	P12236	110
FECH	HEK_A	P21333	108
FECH	HEK_A	Q6UB35	108
FECH	HEK_A	Q12931	107
FECH	HEK_A	Q5T9A4	106
FECH	HEK_A	Q16891	104
FECH	HEK_A	Q9UJZ1	99
FECH	HEK_A	P60709	98
FECH	HEK_A	P63261	98
FECH	HEK_A	P40939	95
FECH	HEK_A	P06576	91
FECH	HEK_A	Q9BW92	90
FECH	HEK_A	P31327	89
FECH	HEK_A	P51398	84
FECH	HEK_A	Q02218	83
FECH	HEK_A	P08559	80
FECH	HEK_A	P12235	80
FECH	HEK_A	Q9H845	79
FECH	HEK_A	Q96HS1	79
FECH	HEK_A	Q9UJS0	78
FECH	HEK_A	P04264	77
FECH	HEK_A	Q7L0Y3	76
FECH	HEK_A	P55084	76
FECH	HEK_A	Q5JRX3	76
FECH	HEK_A	Q9BZE1	76
FECH	HEK_A	Q9Y4W6	74
FECH	HEK_A	Q5JTZ9	74
FECH	HEK_A	P07437	73
FECH	HEK_A	Q53H12	72
FECH	HEK_A	Q96EY7	71
FECH	HEK_A	O95831	71
FECH	HEK_A	P11498	70
FECH	HEK_A	P30048	70
FECH	HEK_A	Q96RP9	69
FECH	HEK_A	O75306	69
FECH	HEK_A	Q6PI48	69
FECH	HEK_A	P78527	68
FECH	HEK_A	O60313	67
FECH	HEK_A	P82933	67
FECH	HEK_A	Q99798	67
FECH	HEK_A	Q9BPW8	65
FECH	HEK_A	Q9NP81	64
FECH	HEK_A	Q5T2N8	64
FECH	HEK_A	Q92552	63
FECH	HEK_A	Q9UDR5	63
FECH	HEK_A	P30837	63
FECH	HEK_A	Q5ST30	63
FECH	HEK_A	Q04837	63
FECH	HEK_A	Q86UT6	63
FECH	HEK_A	P28331	62
FECH	HEK_A	O75521	62
FECH	HEK_A	P82675	62
FECH	HEK_A	P68371	61
FECH	HEK_A	P82650	61
FECH	HEK_A	O95202	61
FECH	HEK_A	P11177	61
FECH	HEK_A	P24752	60
FECH	HEK_A	O76031	59
FECH	HEK_A	P04350	59
FECH	HEK_A	Q92665	58
FECH	HEK_A	O75439	57
FECH	HEK_A	Q9BVA1	56
FECH	HEK_A	O75746	56
FECH	HEK_A	P45880	56
FECH	HEK_A	Q9HCC0	55
FECH	HEK_A	P21912	55
FECH	HEK_A	Q9H078	55
FECH	HEK_A	Q9Y676	55
FECH	HEK_A	P35908	54
FECH	HEK_A	Q96RQ3	54
FECH	HEK_A	P05023	54
FECH	HEK_A	Q13885	54
FECH	HEK_A	Q9Y3D9	54
FECH	HEK_A	Q8NC60	54
FECH	HEK_A	P11182	53
FECH	HEK_A	P12694	53
FECH	HEK_A	P05091	53
FECH	HEK_A	O94826	53
FECH	HEK_A	Q9H2U2	53
FECH	HEK_A	Q5JPH6	53
FECH	HEK_A	P43304	52
FECH	HEK_A	Q9H857	52
FECH	HEK_A	P82673	51
FECH	HEK_A	Q9Y697	51
FECH	HEK_A	Q9BXW7	51
FECH	HEK_A	Q9BRJ2	51
FECH	HEK_A	O00116	50
FECH	HEK_A	P46939	50
FECH	HEK_A	Q15031	50
FECH	HEK_A	P82930	50
FECH	HEK_A	P35527	50
FECH	HEK_A	P28838	50
FECH	HEK_A	Q6YN16	49
FECH	HEK_A	Q9P015	49
FECH	HEK_A	O75127	49
FECH	HEK_A	O00410	49
FECH	HEK_A	P22695	49
FECH	HEK_A	P07814	48
FECH	HEK_A	P14618	48
FECH	HEK_A	O75489	48
FECH	HEK_A	P32322	48
FECH	HEK_A	P46940	47
FECH	HEK_A	O43837	47
FECH	HEK_A	O75323	47
FECH	HEK_A	P51649	47
FECH	HEK_A	Q8N442	47
FECH	HEK_A	P48735	46
FECH	HEK_A	Q9H9J2	46
FECH	HEK_A	P31930	46
FECH	HEK_A	P16615	45
FECH	HEK_A	Q00325	45
FECH	HEK_A	P68104	45
FECH	HEK_A	Q5VTE0	45
FECH	HEK_A	Q8TCS8	45
FECH	HEK_A	Q96I59	45
FECH	HEK_A	Q969S9	44
FECH	HEK_A	P68363	44
FECH	HEK_A	Q96DV4	44
FECH	HEK_A	Q8IYQ7	44
FECH	HEK_A	P36551	44
FECH	HEK_A	P00367	44
FECH	HEK_A	Q8TD30	44
FECH	HEK_A	Q9NYK5	44
FECH	HEK_A	P54098	44
FECH	HEK_A	P49748	43
FECH	HEK_A	P19367	43
FECH	HEK_A	Q7L3T8	43
FECH	HEK_A	Q96GW9	43
FECH	HEK_A	Q71U36	42
FECH	HEK_A	Q12849	42
FECH	HEK_A	Q9Y2Z4	42
FECH	HEK_A	P13995	42
FECH	HEK_A	O95140	41
FECH	HEK_A	P49327	41
FECH	HEK_A	Q8IXI2	41
FECH	HEK_A	P22033	41
FECH	HEK_A	Q13084	41
FECH	HEK_A	Q9Y305	41
FECH	HEK_A	Q9HC36	41
FECH	HEK_A	Q9BQP7	41
FECH	HEK_A	P41250	41
FECH	HEK_A	Q7L8L6	41
FECH	HEK_A	Q9NYU2	40
FECH	HEK_A	Q9BQE3	40
FECH	HEK_A	P49419	40
FECH	HEK_A	P21796	40
FECH	HEK_A	Q8TAE8	40
FECH	HEK_A	Q02978	40
FECH	HEK_A	Q8NCN5	40
FECH	HEK_A	P35232	40
FECH	HEK_A	P46199	40
FECH	HEK_A	Q8IXI1	40
FECH	HEK_A	P11021	39
FECH	HEK_A	P14625	39
FECH	HEK_A	P04843	39
FECH	HEK_A	Q96EY1	39
FECH	HEK_A	Q10713	39
FECH	HEK_A	Q8IYB8	39
FECH	HEK_A	P82663	39
FECH	HEK_A	P49821	39
FECH	HEK_A	Q9NP92	39
FECH	HEK_A	Q9NQ50	39
FECH	HEK_A	Q96C36	39
FECH	HEK_A	Q8NFF5	39
FECH	HEK_A	P50336	38
FECH	HEK_A	Q5T160	38
FECH	HEK_A	P54819	38
FECH	HEK_A	P04259	38
FECH	HEK_A	Q9NYY8	38
FECH	HEK_A	O75369	38
FECH	HEK_A	Q9BYD3	38
FECH	HEK_A	Q7Z7H8	38
FECH	HEK_A	Q8IVS2	38
FECH	HEK_A	Q709F0	38
FECH	HEK_A	P08670	37
FECH	HEK_A	P13645	37
FECH	HEK_A	Q9Y2R9	37
FECH	HEK_A	P11310	37
FECH	HEK_A	Q9Y2S7	37
FECH	HEK_A	P82664	37
FECH	HEK_A	Q8WVM0	37
FECH	HEK_A	Q9NVH0	37
FECH	HEK_A	Q9P2R7	36
FECH	HEK_A	Q13748	36
FECH	HEK_A	P09622	36
FECH	HEK_A	Q9NVV4	36
FECH	HEK_A	P34897	36
FECH	HEK_A	P28288	36
FECH	HEK_A	Q9H9P8	36
FECH	HEK_A	Q9UGP8	36
FECH	HEK_A	P48047	36
FECH	HEK_A	Q5THJ4	36
FECH	HEK_A	P02538	36
FECH	HEK_A	O95299	36
FECH	HEK_A	Q8NE62	36
FECH	HEK_A	Q9GZT3	35
FECH	HEK_A	O60488	35
FECH	HEK_A	P40926	35
FECH	HEK_A	Q8N5N7	35
FECH	HEK_A	Q9Y512	35
FECH	HEK_A	P48668	35
FECH	HEK_A	Q96A35	35
FECH	HEK_A	P30084	35
FECH	HEK_A	Q9NVH1	35
FECH	HEK_A	P00505	34
FECH	HEK_A	P68366	34
FECH	HEK_A	Q9NVH6	34
FECH	HEK_A	Q9BYD1	34
FECH	HEK_A	Q5T653	34
FECH	HEK_A	Q92947	34
FECH	HEK_A	Q16795	34
FECH	HEK_A	P13639	33
FECH	HEK_A	Q4G0N4	33
FECH	HEK_A	P51659	33
FECH	HEK_A	Q9P0J1	33
FECH	HEK_A	O75600	33
FECH	HEK_A	Q96CS3	33
FECH	HEK_A	O15091	33
FECH	HEK_A	A4D1E9	33
FECH	HEK_A	Q99797	33
FECH	HEK_A	Q14697	32
FECH	HEK_A	P36578	32
FECH	HEK_A	P27824	32
FECH	HEK_A	O15228	32
FECH	HEK_A	P51553	32
FECH	HEK_A	Q6JQN1	32
FECH	HEK_A	Q9BQ95	32
FECH	HEK_A	P12814	32
FECH	HEK_A	P21953	32
FECH	HEK_A	P23368	32
FECH	HEK_A	Q9Y2Z2	32
FECH	HEK_A	Q9H2W6	32
FECH	HEK_A	Q96H55	32
FECH	HEK_A	O60716	31
FECH	HEK_A	Q16698	31
FECH	HEK_A	Q9BQ52	31
FECH	HEK_A	O43615	31
FECH	HEK_A	Q96I51	31
FECH	HEK_A	P08195	31
FECH	HEK_A	Q969Z0	31
FECH	HEK_A	P82912	31
FECH	HEK_A	Q9Y399	31
FECH	HEK_A	Q96HY7	31
FECH	HEK_A	P10515	31
FECH	HEK_A	Q96N67	31
FECH	HEK_A	Q9BYD2	31
FECH	HEK_A	Q9Y6C9	31
FECH	HEK_A	O96008	31
FECH	HEK_A	Q53R41	31
FECH	HEK_A	O43707	30
FECH	HEK_A	Q96CM8	30
FECH	HEK_A	Q9UQ90	30
FECH	HEK_A	P07203	30
FECH	HEK_A	Q9Y2Q9	30
FECH	HEK_A	Q9UBX3	30
FECH	HEK_A	P08574	30
FECH	HEK_A	Q9NWU1	30
FECH	HEK_A	Q9NUL7	29
FECH	HEK_A	P38117	29
FECH	HEK_A	P13647	29
FECH	HEK_A	P49590	29
FECH	HEK_A	Q14573	29
FECH	HEK_A	Q86UY8	29
FECH	HEK_A	P62873	29
FECH	HEK_A	O00330	29
FECH	HEK_A	Q6P087	29
FECH	HEK_A	P41252	28
FECH	HEK_A	P05165	28
FECH	HEK_A	P11586	28
FECH	HEK_A	P36957	28
FECH	HEK_A	Q96TA2	28
FECH	HEK_A	P45954	28
FECH	HEK_A	Q86TX2	28
FECH	HEK_A	P49753	28
FECH	HEK_A	Q6NUK1	28
FECH	HEK_A	Q9Y2H6	27
FECH	HEK_A	O00264	27
FECH	HEK_A	P09543	27
FECH	HEK_A	A2RRP1	27
FECH	HEK_A	O43824	27
FECH	HEK_A	P42765	27
FECH	HEK_A	P50213	27
FECH	HEK_A	Q99623	27
FECH	HEK_A	P43897	27
FECH	HEK_A	P04181	27
FECH	HEK_A	O00165	27
FECH	HEK_A	Q9Y277	27
FECH	HEK_A	Q9HBH1	27
FECH	HEK_A	Q00059	27
FECH	HEK_A	Q06830	27
FECH	HEK_A	Q08J23	27
FECH	HEK_A	Q9H7Z7	27
FECH	HEK_A	Q9BSH4	27
FECH	HEK_A	O75648	27
FECH	HEK_A	P11142	26
FECH	HEK_A	Q4G176	26
FECH	HEK_A	P39023	26
FECH	HEK_A	Q13509	26
FECH	HEK_A	Q9NUJ1	26
FECH	HEK_A	Q96I99	26
FECH	HEK_A	Q9HD33	26
FECH	HEK_A	Q96CU9	26
FECH	HEK_A	P09001	26
FECH	HEK_A	P53701	26
FECH	HEK_A	Q7L592	26
FECH	HEK_A	Q9Y606	26
FECH	HEK_A	O75251	26
FECH	HEK_A	Q00610	25
FECH	HEK_A	Q02252	25
FECH	HEK_A	P68032	25
FECH	HEK_A	P68133	25
FECH	HEK_A	Q9BYN8	25
FECH	HEK_A	O75027	25
FECH	HEK_A	Q15118	25
FECH	HEK_A	P12532	25
FECH	HEK_A	P49448	25
FECH	HEK_A	O75616	25
FECH	HEK_A	Q9BUF5	25
FECH	HEK_A	Q9BYD6	25
FECH	HEK_A	Q96GK7	25
FECH	HEK_A	P27144	25
FECH	HEK_A	Q9BQ69	25
FECH	HEK_A	P06733	24
FECH	HEK_A	Q15067	24
FECH	HEK_A	P56192	24
FECH	HEK_A	Q6L8Q7	24
FECH	HEK_A	P05166	24
FECH	HEK_A	P04844	24
FECH	HEK_A	P02533	24
FECH	HEK_A	Q14197	24
FECH	HEK_A	P33121	24
FECH	HEK_A	P53597	24
FECH	HEK_A	Q8NBU5	24
FECH	HEK_A	Q7Z2W9	24
FECH	HEK_A	Q9H0R6	24
FECH	HEK_A	Q14160	24
FECH	HEK_A	O14654	24
FECH	HEK_A	P55196	24
FECH	HEK_A	Q14571	23
FECH	HEK_A	P50454	23
FECH	HEK_A	P27708	23
FECH	HEK_A	Q8N4Q1	23
FECH	HEK_A	P42356	23
FECH	HEK_A	Q6ZNB6	23
FECH	HEK_A	Q9ULD0	23
FECH	HEK_A	Q9UKU7	23
FECH	HEK_A	Q9NX63	23
FECH	HEK_A	Q9UJ83	23
FECH	HEK_A	Q9HAV7	23
FECH	HEK_A	Q14CZ7	23
FECH	HEK_A	P49406	23
FECH	HEK_A	Q9Y2Z9	23
FECH	HEK_A	Q9H3G5	23
FECH	HEK_A	Q6P2I3	23
FECH	HEK_A	P22102	23
FECH	HEK_A	P11717	22
FECH	HEK_A	P22570	22
FECH	HEK_A	Q7Z3D6	22
FECH	HEK_A	P36542	22
FECH	HEK_A	Q3ZCQ8	22
FECH	HEK_A	Q13162	22
FECH	HEK_A	P62736	22
FECH	HEK_A	Q9H7H0	22
FECH	HEK_A	P49189	22
FECH	HEK_A	Q3SXM5	22
FECH	HEK_A	P13804	22
FECH	HEK_A	A5A3E0	22
FECH	HEK_A	O94925	22
FECH	HEK_A	P62879	22
FECH	HEK_A	O75879	22
FECH	HEK_A	P08779	22
FECH	HEK_A	Q96CB9	22
FECH	HEK_A	Q9Y2A7	22
FECH	HEK_A	Q9NWU5	22
FECH	HEK_A	O14880	22
FECH	HEK_A	Q96EL2	22
FECH	HEK_A	O75431	22
FECH	HEK_A	Q4J6C6	22
FECH	HEK_A	P46459	21
FECH	HEK_A	Q07065	21
FECH	HEK_A	Q96D53	21
FECH	HEK_A	P61978	21
FECH	HEK_A	Q3ZCM7	21
FECH	HEK_A	P30042	21
FECH	HEK_A	P63267	21
FECH	HEK_A	Q6PML9	21
FECH	HEK_A	Q9NY65	21
FECH	HEK_A	Q96EY8	21
FECH	HEK_A	Q9H9B4	21
FECH	HEK_A	Q9BT17	21
FECH	HEK_A	Q96SZ6	21
FECH	HEK_A	P48643	21
FECH	HEK_A	Q9H974	21
FECH	HEK_A	P25325	21
FECH	HEK_A	P52732	20
FECH	HEK_A	Q13423	20
FECH	HEK_A	P09110	20
FECH	HEK_A	O43852	20
FECH	HEK_A	P50416	20
FECH	HEK_A	P23634	20
FECH	HEK_A	O14744	20
FECH	HEK_A	P82914	20
FECH	HEK_A	Q9NUB1	20
FECH	HEK_A	O43175	20
FECH	HEK_A	O14874	20
FECH	HEK_A	O00217	20
FECH	HEK_A	P62241	20
FECH	HEK_A	P23528	20
FECH	HEK_A	P21964	20
FECH	HEK_A	Q9NRX2	20
FECH	HEK_A	Q8N983	20
FECH	HEK_A	P10253	20
FECH	HEK_A	Q13085	20
FECH	HEK_A	P12268	20
FECH	HEK_A	Q9NPE2	20
FECH	HEK_A	Q9Y2W6	20
FECH	HEK_A	P07355	20
FECH	HEK_A	Q12797	19
FECH	HEK_A	Q14204	19
FECH	HEK_A	Q00839	19
FECH	HEK_A	Q9BSJ8	19
FECH	HEK_A	P63010	19
FECH	HEK_A	Q7KZF4	19
FECH	HEK_A	P04406	19
FECH	HEK_A	Q7Z4W1	19
FECH	HEK_A	Q13813	19
FECH	HEK_A	Q8N4Q0	19
FECH	HEK_A	Q7L576	19
FECH	HEK_A	Q9Y375	19
FECH	HEK_A	P08238	19
FECH	HEK_A	Q15120	19
FECH	HEK_A	P62258	19
FECH	HEK_A	O95900	19
FECH	HEK_A	Q9UH62	19
FECH	HEK_A	O15235	19
FECH	HEK_A	P36873	19
FECH	HEK_A	Q9NVS2	19
FECH	HEK_A	Q8N4T8	19
FECH	HEK_A	O94973	19
FECH	HEK_A	Q5T440	19
FECH	HEK_A	Q96BR5	19
FECH	HEK_A	Q9P2J5	19
FECH	HEK_A	Q7Z6M4	19
FECH	HEK_A	Q96E29	19
FECH	HEK_A	P18124	18
FECH	HEK_A	Q07954	18
FECH	HEK_A	Q9BPX6	18
FECH	HEK_A	P13637	18
FECH	HEK_A	Q96DM3	18
FECH	HEK_A	P30044	18
FECH	HEK_A	P20339	18
FECH	HEK_A	Q96AG4	18
FECH	HEK_A	Q8NI60	18
FECH	HEK_A	Q8IYU8	18
FECH	HEK_A	P26440	18
FECH	HEK_A	Q9BVS5	18
FECH	HEK_A	Q9P035	18
FECH	HEK_A	P62136	18
FECH	HEK_A	P49247	18
FECH	HEK_A	P26641	18
FECH	HEK_A	Q92506	18
FECH	HEK_A	Q9H936	18
FECH	HEK_A	P19404	18
FECH	HEK_A	Q8N1F8	18
FECH	HEK_A	Q15334	18
FECH	HEK_A	P78371	18
FECH	HEK_A	Q9BSH5	18
FECH	HEK_A	Q9Y291	18
FECH	HEK_A	Q96QE5	18
FECH	HEK_A	P61247	18
FECH	HEK_A	Q9Y3D5	18
FECH	HEK_A	Q5HYK3	18
FECH	HEK_A	Q9Y285	18
FECH	HEK_A	Q96JX3	18
FECH	HEK_A	P32189	18
FECH	HEK_A	Q13724	17
FECH	HEK_A	P0DMV8	17
FECH	HEK_A	P0DMV9	17
FECH	HEK_A	P43155	17
FECH	HEK_A	A1L0T0	17
FECH	HEK_A	O00571	17
FECH	HEK_A	O95470	17
FECH	HEK_A	O95573	17
FECH	HEK_A	P07954	17
FECH	HEK_A	Q8TB22	17
FECH	HEK_A	P51148	17
FECH	HEK_A	Q05639	17
FECH	HEK_A	P53007	17
FECH	HEK_A	O75390	17
FECH	HEK_A	Q9Y3B7	17
FECH	HEK_A	Q96CM3	17
FECH	HEK_A	Q9Y2C4	17
FECH	HEK_A	Q8IXB1	17
FECH	HEK_A	P07900	17
FECH	HEK_A	Q9Y490	17
FECH	HEK_A	Q9NVJ2	17
FECH	HEK_A	Q8NBN7	17
FECH	HEK_A	Q9BTZ2	17
FECH	HEK_A	Q9H5Q4	17
FECH	HEK_A	O75947	17
FECH	HEK_A	Q16540	17
FECH	HEK_A	P62140	17
FECH	HEK_A	O43264	17
FECH	HEK_A	O94905	17
FECH	HEK_A	O95363	17
FECH	HEK_A	P60842	17
FECH	HEK_A	P11172	17
FECH	HEK_A	Q9UHQ9	17
FECH	HEK_A	P22234	17
FECH	HEK_A	Q6P587	17
FECH	HEK_A	P51970	17
FECH	HEK_A	Q96TC7	17
FECH	HEK_A	Q8TB37	17
FECH	HEK_A	Q5VWZ2	17
FECH	HEK_A	Q92667	17
FECH	HEK_A	Q02952	17
FECH	HEK_A	O00746	17
FECH	HEK_A	P30101	16
FECH	HEK_A	P62424	16
FECH	HEK_A	Q6P1M0	16
FECH	HEK_A	P55786	16
FECH	HEK_A	P20020	16
FECH	HEK_A	P23396	16
FECH	HEK_A	Q96A33	16
FECH	HEK_A	Q9Y2R5	16
FECH	HEK_A	Q9NX20	16
FECH	HEK_A	Q9BY49	16
FECH	HEK_A	P62701	16
FECH	HEK_A	P63244	16
FECH	HEK_A	P36404	16
FECH	HEK_A	Q9Y3D3	16
FECH	HEK_A	P47985	16
FECH	HEK_A	Q13405	16
FECH	HEK_A	Q16718	16
FECH	HEK_A	P52789	16
FECH	HEK_A	Q9P032	16
FECH	HEK_A	Q969Y2	16
FECH	HEK_A	O14773	16
FECH	HEK_A	Q9NW81	16
FECH	HEK_A	Q6SZW1	16
FECH	HEK_A	Q9HC21	16
FECH	HEK_A	Q86VU5	16
FECH	HEK_A	Q9BRQ6	16
FECH	HEK_A	P22061	16
FECH	HEK_A	Q7Z4G4	16
FECH	HEK_A	Q9NQH7	16
FECH	HEK_A	Q9BV79	16
FECH	HEK_A	Q14409	16
FECH	HEK_A	Q9BTU6	15
FECH	HEK_A	Q9NTJ5	15
FECH	HEK_A	Q02878	15
FECH	HEK_A	P05387	15
FECH	HEK_A	P62906	15
FECH	HEK_A	Q9Y3D2	15
FECH	HEK_A	Q9H6R3	15
FECH	HEK_A	Q01082	15
FECH	HEK_A	Q9UG56	15
FECH	HEK_A	Q7L1V2	15
FECH	HEK_A	P62937	15
FECH	HEK_A	P50990	15
FECH	HEK_A	P35914	15
FECH	HEK_A	Q8TB36	15
FECH	HEK_A	O95822	15
FECH	HEK_A	P17987	15
FECH	HEK_A	O15254	15
FECH	HEK_A	P13797	15
FECH	HEK_A	Q15293	15
FECH	HEK_A	Q04695	15
FECH	HEK_A	P62917	15
FECH	HEK_A	Q6P1L8	15
FECH	HEK_A	P53370	15
FECH	HEK_A	O75694	15
FECH	HEK_A	Q14318	15
FECH	HEK_A	Q96F07	15
FECH	HEK_A	O00186	15
FECH	HEK_A	Q6UXV4	15
FECH	HEK_A	Q8TAA5	15
FECH	HEK_A	O43819	15
FECH	HEK_A	Q8WWH5	15
FECH	HEK_A	Q8N465	15
FECH	HEK_A	Q8N0Z8	15
FECH	HEK_A	Q86TS9	15
FECH	HEK_A	Q9HD23	15
FECH	HEK_A	P35580	14
FECH	HEK_A	Q14257	14
FECH	HEK_A	P86790	14
FECH	HEK_A	P86791	14
FECH	HEK_A	P53621	14
FECH	HEK_A	Q5JPE7	14
FECH	HEK_A	O60506	14
FECH	HEK_A	P53634	14
FECH	HEK_A	Q13472	14
FECH	HEK_A	P27348	14
FECH	HEK_A	Q96CW1	14
FECH	HEK_A	P63104	14
FECH	HEK_A	O43488	14
FECH	HEK_A	P39656	14
FECH	HEK_A	Q9BU61	14
FECH	HEK_A	Q5TC12	14
FECH	HEK_A	P63000	14
FECH	HEK_A	P09651	14
FECH	HEK_A	Q8WUK0	14
FECH	HEK_A	Q96DP5	14
FECH	HEK_A	Q9Y2Q3	14
FECH	HEK_A	P82932	14
FECH	HEK_A	Q86YH6	14
FECH	HEK_A	P0C7P4	14
FECH	HEK_A	A0FGR8	14
FECH	HEK_A	Q96BM9	14
FECH	HEK_A	Q96ER9	14
FECH	HEK_A	Q70CQ3	14
FECH	HEK_A	O14561	14
FECH	HEK_A	Q9BYC8	14
FECH	HEK_A	P07919	14
FECH	HEK_A	Q86Y39	14
FECH	HEK_A	Q969V5	14
FECH	HEK_A	Q8NI37	14
FECH	HEK_A	Q9NPL8	14
FECH	HEK_A	P21281	14
FECH	HEK_A	Q96HP4	14
FECH	HEK_A	Q8NE86	14
FECH	HEK_A	Q9NRK6	14
FECH	HEK_A	Q9H4I3	14
FECH	HEK_A	Q96NB2	14
FECH	HEK_A	P35613	14
FECH	HEK_A	Q9NPH0	14
FECH	HEK_A	Q7Z2W4	13
FECH	HEK_A	O95782	13
FECH	HEK_A	P23786	13
FECH	HEK_A	P51798	13
FECH	HEK_A	P18031	13
FECH	HEK_A	P69849	13
FECH	HEK_A	Q9NNW7	13
FECH	HEK_A	Q10567	13
FECH	HEK_A	Q14315	13
FECH	HEK_A	P18621	13
FECH	HEK_A	P30153	13
FECH	HEK_A	P30405	13
FECH	HEK_A	P22307	13
FECH	HEK_A	P18859	13
FECH	HEK_A	Q9BSF4	13
FECH	HEK_A	Q96BW9	13
FECH	HEK_A	P53985	13
FECH	HEK_A	Q8WV60	13
FECH	HEK_A	Q9BSD7	13
FECH	HEK_A	Q8IWA4	13
FECH	HEK_A	Q9P0J0	13
FECH	HEK_A	Q8NBX0	13
FECH	HEK_A	Q6P1X6	13
FECH	HEK_A	P50991	13
FECH	HEK_A	P24539	13
FECH	HEK_A	Q8N0V3	13
FECH	HEK_A	Q9BUB7	13
FECH	HEK_A	Q7Z7F7	13
FECH	HEK_A	O43920	13
FECH	HEK_A	P14854	13
FECH	HEK_A	P30041	13
FECH	HEK_A	Q6P4A7	13
FECH	HEK_A	P51687	13
FECH	HEK_A	O14949	13
FECH	HEK_A	Q96GJ1	13
FECH	HEK_A	Q969Z3	13
FECH	HEK_A	Q96EL3	13
FECH	HEK_A	Q6P161	13
FECH	HEK_A	Q9H4B0	13
FECH	HEK_A	Q9NRF8	13
FECH	HEK_A	Q16775	13
FECH	HEK_A	Q9Y6N1	13
FECH	HEK_A	Q5XKP0	13
FECH	HEK_A	Q9NZI8	13
FECH	HEK_A	Q99707	13
FECH	HEK_A	A6NK58	13
FECH	HEK_A	Q9Y4P3	12
FECH	HEK_A	P04899	12
FECH	HEK_A	Q15046	12
FECH	HEK_A	Q8TEY7	12
FECH	HEK_A	P35222	12
FECH	HEK_A	Q02543	12
FECH	HEK_A	Q9HA92	12
FECH	HEK_A	P31937	12
FECH	HEK_A	P11171	12
FECH	HEK_A	Q92499	12
FECH	HEK_A	Q9BVL4	12
FECH	HEK_A	P17858	12
FECH	HEK_A	P62280	12
FECH	HEK_A	Q9HBH5	12
FECH	HEK_A	P49368	12
FECH	HEK_A	Q9UL25	12
FECH	HEK_A	P15531	12
FECH	HEK_A	O14936	12
FECH	HEK_A	P22392	12
FECH	HEK_A	Q6KCM7	12
FECH	HEK_A	Q16762	12
FECH	HEK_A	Q9Y230	12
FECH	HEK_A	Q16740	12
FECH	HEK_A	P20674	12
FECH	HEK_A	Q13907	12
FECH	HEK_A	O75131	12
FECH	HEK_A	Q9Y6H3	12
FECH	HEK_A	Q9H4K7	12
FECH	HEK_A	Q6DKK2	12
FECH	HEK_A	Q9H649	12
FECH	HEK_A	O60830	12
FECH	HEK_A	Q9Y265	12
FECH	HEK_A	Q86X76	12
FECH	HEK_A	Q99758	12
FECH	HEK_A	P57105	12
FECH	HEK_A	Q9BXK5	12
FECH	HEK_A	Q9P0M9	12
FECH	HEK_A	Q5TEU4	12
FECH	HEK_A	Q86TW2	12
FECH	HEK_A	Q9BSJ5	12
FECH	HEK_A	P24534	12
FECH	HEK_A	P09874	12
FECH	HEK_A	Q9Y2J2	12
FECH	HEK_A	Q9NNW5	12
FECH	HEK_A	P04637	12
FECH	HEK_A	Q92896	11
FECH	HEK_A	Q14643	11
FECH	HEK_A	P61604	11
FECH	HEK_A	P54136	11
FECH	HEK_A	O15269	11
FECH	HEK_A	O14983	11
FECH	HEK_A	Q02338	11
FECH	HEK_A	Q15084	11
FECH	HEK_A	P61586	11
FECH	HEK_A	Q9HA77	11
FECH	HEK_A	Q08211	11
FECH	HEK_A	P62979	11
FECH	HEK_A	P62820	11
FECH	HEK_A	P31946	11
FECH	HEK_A	Q9P258	11
FECH	HEK_A	P13861	11
FECH	HEK_A	P11940	11
FECH	HEK_A	P62834	11
FECH	HEK_A	O15173	11
FECH	HEK_A	Q6IAN0	11
FECH	HEK_A	P19338	11
FECH	HEK_A	O60762	11
FECH	HEK_A	Q15019	11
FECH	HEK_A	Q8N766	11
FECH	HEK_A	P03928	11
FECH	HEK_A	Q15070	11
FECH	HEK_A	Q13425	11
FECH	HEK_A	Q96GC5	11
FECH	HEK_A	Q13505	11
FECH	HEK_A	Q8N5M1	11
FECH	HEK_A	P38606	11
FECH	HEK_A	Q99551	11
FECH	HEK_A	O14925	11
FECH	HEK_A	Q5SRD1	11
FECH	HEK_A	Q330K2	11
FECH	HEK_A	Q9NTG7	11
FECH	HEK_A	Q9H061	11
FECH	HEK_A	P16219	11
FECH	HEK_A	Q8WV74	11
FECH	HEK_A	Q9H300	11
FECH	HEK_A	P14923	11
FECH	HEK_A	Q96EH3	11
FECH	HEK_A	Q969P6	11
FECH	HEK_A	Q4VCS5	11
FECH	HEK_A	Q4KMP7	11
FECH	HEK_A	P30566	11
FECH	HEK_A	P33176	10
FECH	HEK_A	Q93084	10
FECH	HEK_A	Q8TDB4	10
FECH	HEK_A	P30050	10
FECH	HEK_A	Q53GQ0	10
FECH	HEK_A	Q9HCL2	10
FECH	HEK_A	P31943	10
FECH	HEK_A	P82909	10
FECH	HEK_A	P55809	10
FECH	HEK_A	P04075	10
FECH	HEK_A	P36969	10
FECH	HEK_A	O75964	10
FECH	HEK_A	P22626	10
FECH	HEK_A	Q9UIJ7	10
FECH	HEK_A	Q8IXM3	10
FECH	HEK_A	P32119	10
FECH	HEK_A	Q7Z434	10
FECH	HEK_A	Q9BYC9	10
FECH	HEK_A	Q8TBP6	10
FECH	HEK_A	Q9H223	10
FECH	HEK_A	O14967	10
FECH	HEK_A	Q86U28	10
FECH	HEK_A	O75381	10
FECH	HEK_A	Q9H0U6	10
FECH	HEK_A	P82921	10
FECH	HEK_A	Q86Y79	10
FECH	HEK_A	P29966	10
FECH	HEK_A	Q9NRG9	10
FECH	HEK_A	O75880	10
FECH	HEK_A	O95298	10
FECH	HEK_A	P52815	10
FECH	HEK_A	Q8WWC4	10
FECH	HEK_A	Q6P1Q0	10
FECH	HEK_A	A8MXV4	10
FECH	HEK_A	Q8N2F6	10
FECH	HEK_A	Q96AB3	10
FECH	HEK_A	O43491	10
FECH	HEK_A	Q9Y619	10
FECH	HEK_A	Q9NXH9	10
FECH	HEK_A	P19022	10
FECH	HEK_A	Q13642	10
FECH	HEK_A	Q16854	10
FECH	HEK_A	Q9UHN1	10
FECH	HEK_A	Q9BXR0	10
FECH	HEK_A	P83111	10
FECH	HEK_A	O00151	10
FECH	HEK_A	Q8WV93	10
FECH	HEK_A	Q9P2E9	9
FECH	HEK_A	P14868	9
FECH	HEK_A	P54652	9
FECH	HEK_A	Q08257	9
FECH	HEK_A	Q12904	9
FECH	HEK_A	P05388	9
FECH	HEK_A	Q9P0L0	9
FECH	HEK_A	P46977	9
FECH	HEK_A	Q8NE01	9
FECH	HEK_A	O94874	9
FECH	HEK_A	P35221	9
FECH	HEK_A	Q9Y3I0	9
FECH	HEK_A	P61026	9
FECH	HEK_A	P08754	9
FECH	HEK_A	P46777	9
FECH	HEK_A	Q15365	9
FECH	HEK_A	Q15366	9
FECH	HEK_A	Q15738	9
FECH	HEK_A	Q9Y6M9	9
FECH	HEK_A	P27635	9
FECH	HEK_A	Q9BQA1	9
FECH	HEK_A	P40227	9
FECH	HEK_A	Q6IAA8	9
FECH	HEK_A	P62805	9
FECH	HEK_A	Q8IVH4	9
FECH	HEK_A	P46781	9
FECH	HEK_A	Q5HYI7	9
FECH	HEK_A	Q96RR1	9
FECH	HEK_A	Q9UKG9	9
FECH	HEK_A	O43504	9
FECH	HEK_A	P41091	9
FECH	HEK_A	P07858	9
FECH	HEK_A	Q86TV6	9
FECH	HEK_A	Q04917	9
FECH	HEK_A	P63092	9
FECH	HEK_A	Q5JWF2	9
FECH	HEK_A	Q8TC12	9
FECH	HEK_A	Q70UQ0	9
FECH	HEK_A	O75477	9
FECH	HEK_A	O95678	9
FECH	HEK_A	Q16513	9
FECH	HEK_A	Q16836	9
FECH	HEK_A	Q5U5X0	9
FECH	HEK_A	P61619	9
FECH	HEK_A	P49755	9
FECH	HEK_A	Q9NZ45	9
FECH	HEK_A	Q9NRG7	9
FECH	HEK_A	O43716	9
FECH	HEK_A	O95182	9
FECH	HEK_A	P00403	9
FECH	HEK_A	Q9Y281	9
FECH	HEK_A	Q9BV35	9
FECH	HEK_A	Q9UI09	9
FECH	HEK_A	P17152	9
FECH	HEK_A	P56589	9
FECH	HEK_A	Q9NZJ6	9
FECH	HEK_A	Q8WXX5	9
FECH	HEK_A	Q5VT66	9
FECH	HEK_A	Q6NUQ1	9
FECH	HEK_A	P15924	9
FECH	HEK_A	P29353	9
FECH	HEK_A	P08708	9
FECH	HEK_A	Q9NS69	9
FECH	HEK_A	A6NJ78	9
FECH	HEK_A	Q9BTT6	9
FECH	HEK_A	P07948	9
FECH	HEK_A	Q13268	9
FECH	HEK_A	Q86UE4	8
FECH	HEK_A	P07237	8
FECH	HEK_A	P47897	8
FECH	HEK_A	O95292	8
FECH	HEK_A	Q8WVX9	8
FECH	HEK_A	P61020	8
FECH	HEK_A	Q9H4M9	8
FECH	HEK_A	Q9UBS4	8
FECH	HEK_A	Q8WUM4	8
FECH	HEK_A	Q07020	8
FECH	HEK_A	P62269	8
FECH	HEK_A	P53675	8
FECH	HEK_A	P34931	8
FECH	HEK_A	O14734	8
FECH	HEK_A	Q13011	8
FECH	HEK_A	Q9NZ01	8
FECH	HEK_A	P10586	8
FECH	HEK_A	P62888	8
FECH	HEK_A	P62750	8
FECH	HEK_A	P84095	8
FECH	HEK_A	P26373	8
FECH	HEK_A	O95571	8
FECH	HEK_A	P61313	8
FECH	HEK_A	P61981	8
FECH	HEK_A	P84103	8
FECH	HEK_A	Q9NZB8	8
FECH	HEK_A	P13073	8
FECH	HEK_A	Q9Y3E5	8
FECH	HEK_A	Q92820	8
FECH	HEK_A	Q9UKS6	8
FECH	HEK_A	Q9HAV0	8
FECH	HEK_A	P62826	8
FECH	HEK_A	Q9H1K1	8
FECH	HEK_A	Q13057	8
FECH	HEK_A	P62244	8
FECH	HEK_A	O96000	8
FECH	HEK_A	P33527	8
FECH	HEK_A	P42126	8
FECH	HEK_A	Q9HCU5	8
FECH	HEK_A	O43169	8
FECH	HEK_A	Q16531	8
FECH	HEK_A	Q9NTX5	8
FECH	HEK_A	P20648	8
FECH	HEK_A	P14927	8
FECH	HEK_A	P24666	8
FECH	HEK_A	Q99766	8
FECH	HEK_A	Q9NUT2	8
FECH	HEK_A	Q12959	8
FECH	HEK_A	P06748	8
FECH	HEK_A	P17812	8
FECH	HEK_A	Q9BRT2	8
FECH	HEK_A	Q9BX68	8
FECH	HEK_A	O95168	8
FECH	HEK_A	P62277	8
FECH	HEK_A	P60660	8
FECH	HEK_A	Q15758	8
FECH	HEK_A	P60891	8
FECH	HEK_A	Q8TCC3	8
FECH	HEK_A	Q9Y6G3	8
FECH	HEK_A	Q9NSD9	8
FECH	HEK_A	P07910	8
FECH	HEK_A	Q6P1S2	8
FECH	HEK_A	Q9ULC3	8
FECH	HEK_A	O75414	8
FECH	HEK_A	P37802	8
FECH	HEK_A	Q13200	8
FECH	HEK_A	P62330	8
FECH	HEK_A	O75955	8
FECH	HEK_A	P29692	8
FECH	HEK_A	P61225	8
FECH	HEK_A	Q8WUY1	8
FECH	HEK_A	Q9ULA0	8
FECH	HEK_A	O75570	8
FECH	HEK_A	P43487	8
FECH	HEK_A	O95819	8
FECH	HEK_A	Q8IWB7	8
FECH	HEK_A	Q9BYT8	8
FECH	HEK_A	O95861	8
FECH	HEK_A	Q8N8L6	8
FECH	HEK_A	Q9NR30	8
FECH	HEK_A	Q9BQT8	8
FECH	HEK_A	Q13232	8
FECH	HEK_A	P41743	8
FECH	HEK_A	Q9UDX5	8
FECH	HEK_A	Q6UB28	8
FECH	HEK_A	P51648	7
FECH	HEK_A	P23458	7
FECH	HEK_A	Q86WA8	7
FECH	HEK_A	P50402	7
FECH	HEK_A	Q8NBS9	7
FECH	HEK_A	P17844	7
FECH	HEK_A	Q5JRA6	7
FECH	HEK_A	P61224	7
FECH	HEK_A	Q9Y5M8	7
FECH	HEK_A	P08134	7
FECH	HEK_A	O15382	7
FECH	HEK_A	P14324	7
FECH	HEK_A	P04062	7
FECH	HEK_A	P53618	7
FECH	HEK_A	P35606	7
FECH	HEK_A	Q16181	7
FECH	HEK_A	Q14108	7
FECH	HEK_A	P83731	7
FECH	HEK_A	P30038	7
FECH	HEK_A	P51151	7
FECH	HEK_A	Q9UI43	7
FECH	HEK_A	O00483	7
FECH	HEK_A	P08240	7
FECH	HEK_A	Q9H0U4	7
FECH	HEK_A	Q8NC51	7
FECH	HEK_A	P51571	7
FECH	HEK_A	P15880	7
FECH	HEK_A	P62910	7
FECH	HEK_A	Q15526	7
FECH	HEK_A	Q9HCN8	7
FECH	HEK_A	P13646	7
FECH	HEK_A	Q9H4B7	7
FECH	HEK_A	Q9BZF1	7
FECH	HEK_A	Q9HD34	7
FECH	HEK_A	P60953	7
FECH	HEK_A	O00142	7
FECH	HEK_A	P60763	7
FECH	HEK_A	Q5VUJ6	7
FECH	HEK_A	Q9NZJ7	7
FECH	HEK_A	Q14974	7
FECH	HEK_A	P99999	7
FECH	HEK_A	Q5JTJ3	7
FECH	HEK_A	P50897	7
FECH	HEK_A	Q86YS7	7
FECH	HEK_A	P56937	7
FECH	HEK_A	Q8IWL3	7
FECH	HEK_A	Q96BP2	7
FECH	HEK_A	Q96EE3	7
FECH	HEK_A	Q05932	7
FECH	HEK_A	P23919	7
FECH	HEK_A	P62263	7
FECH	HEK_A	P17980	7
FECH	HEK_A	P62070	7
FECH	HEK_A	P10114	7
FECH	HEK_A	P16260	7
FECH	HEK_A	P28482	7
FECH	HEK_A	Q96SZ5	7
FECH	HEK_A	P46782	7
FECH	HEK_A	P00492	7
FECH	HEK_A	P00387	7
FECH	HEK_A	Q9H6K4	7
FECH	HEK_A	O95167	7
FECH	HEK_A	Q9NUQ7	7
FECH	HEK_A	Q9ULH0	7
FECH	HEK_A	P08865	7
FECH	HEK_A	Q9Y3L5	7
FECH	HEK_A	P13807	7
FECH	HEK_A	P55884	7
FECH	HEK_A	P06702	7
FECH	HEK_A	P62195	7
FECH	HEK_A	Q96AC1	7
FECH	HEK_A	P31948	7
FECH	HEK_A	P35268	7
FECH	HEK_A	Q13884	7
FECH	HEK_A	Q9NQG6	7
FECH	HEK_A	Q96SI1	7
FECH	HEK_A	Q9NUQ2	7
FECH	HEK_A	Q4U2R6	7
FECH	HEK_A	Q96I23	7
FECH	HEK_A	P35579	6
FECH	HEK_A	P13667	6
FECH	HEK_A	Q96RL7	6
FECH	HEK_A	P61106	6
FECH	HEK_A	Q13608	6
FECH	HEK_A	O15320	6
FECH	HEK_A	P61353	6
FECH	HEK_A	Q9HD20	6
FECH	HEK_A	Q96QK1	6
FECH	HEK_A	P40429	6
FECH	HEK_A	Q32NB8	6
FECH	HEK_A	P17066	6
FECH	HEK_A	Q6IN84	6
FECH	HEK_A	P49792	6
FECH	HEK_A	Q9UBQ7	6
FECH	HEK_A	P55072	6
FECH	HEK_A	P05386	6
FECH	HEK_A	Q9H3N1	6
FECH	HEK_A	P14866	6
FECH	HEK_A	P13196	6
FECH	HEK_A	P26196	6
FECH	HEK_A	Q9NXS2	6
FECH	HEK_A	Q0P651	6
FECH	HEK_A	P35637	6
FECH	HEK_A	P62913	6
FECH	HEK_A	Q99832	6
FECH	HEK_A	Q86SX6	6
FECH	HEK_A	Q15437	6
FECH	HEK_A	Q9NX40	6
FECH	HEK_A	P18077	6
FECH	HEK_A	P57721	6
FECH	HEK_A	Q13561	6
FECH	HEK_A	P46779	6
FECH	HEK_A	P33316	6
FECH	HEK_A	Q96DB5	6
FECH	HEK_A	Q86VP6	6
FECH	HEK_A	P12081	6
FECH	HEK_A	Q5XKE5	6
FECH	HEK_A	Q9UI12	6
FECH	HEK_A	Q9NX14	6
FECH	HEK_A	Q9UNX3	6
FECH	HEK_A	P46778	6
FECH	HEK_A	P62249	6
FECH	HEK_A	Q8N3Z3	6
FECH	HEK_A	Q96A26	6
FECH	HEK_A	O15270	6
FECH	HEK_A	Q14344	6
FECH	HEK_A	P56556	6
FECH	HEK_A	P16403	6
FECH	HEK_A	O60783	6
FECH	HEK_A	P10412	6
FECH	HEK_A	P62753	6
FECH	HEK_A	O96011	6
FECH	HEK_A	P16402	6
FECH	HEK_A	P62081	6
FECH	HEK_A	Q96DA6	6
FECH	HEK_A	Q8WVC6	6
FECH	HEK_A	Q9Y6W5	6
FECH	HEK_A	Q9H3K2	6
FECH	HEK_A	P32969	6
FECH	HEK_A	Q01813	6
FECH	HEK_A	Q14240	6
FECH	HEK_A	P35270	6
FECH	HEK_A	Q9C037	6
FECH	HEK_A	Q8NCA5	6
FECH	HEK_A	P61221	6
FECH	HEK_A	P50570	6
FECH	HEK_A	Q9NVA1	6
FECH	HEK_A	P63167	6
FECH	HEK_A	Q9HB71	6
FECH	HEK_A	O60220	6
FECH	HEK_A	Q00341	6
FECH	HEK_A	Q7KZN9	6
FECH	HEK_A	O76094	6
FECH	HEK_A	P26038	6
FECH	HEK_A	Q8IUX1	6
FECH	HEK_A	Q99595	6
FECH	HEK_A	Q86YZ3	6
FECH	HEK_A	Q8WUM0	6
FECH	HEK_A	O75608	6
FECH	HEK_A	Q96E11	6
FECH	HEK_A	P52429	6
FECH	HEK_A	Q96CQ1	6
FECH	HEK_A	P61163	6
FECH	HEK_A	P62633	6
FECH	HEK_A	Q53S58	6
FECH	HEK_A	Q99643	6
FECH	HEK_A	Q9NQ11	6
FECH	HEK_A	Q9Y2I1	6
FECH	HEK_A	O95169	6
FECH	HEK_A	P11908	6
FECH	HEK_A	Q96E52	6
FECH	HEK_A	Q9NYL9	6
FECH	HEK_A	P12004	6
FECH	HEK_A	P43686	6
FECH	HEK_A	Q96HP0	6
FECH	HEK_A	Q9H0N5	6
FECH	HEK_A	Q14152	6
FECH	HEK_A	Q96C01	6
FECH	HEK_A	Q5T2R2	6
FECH	HEK_A	Q09666	6
FECH	HEK_A	Q6NVY1	6
FECH	HEK_A	Q15599	6
FECH	HEK_A	Q7Z6Z7	6
FECH	HEK_A	Q5JSL3	6
FECH	HEK_A	Q99755	6
FECH	HEK_A	Q16543	6
FECH	HEK_A	Q9NQE9	6
FECH	HEK_A	P0DN79	6
FECH	HEK_A	P15104	6
FECH	HEK_A	P35520	6
FECH	HEK_A	Q9H825	6
FECH	HEK_A	Q92597	6
FECH	HEK_A	Q00587	6
FECH	HEK_A	O94887	6
FECH	HEK_A	Q6GMV3	6
FECH	HEK_A	Q86UP2	5
FECH	HEK_A	Q6P3W7	5
FECH	HEK_A	P02786	5
FECH	HEK_A	Q709C8	5
FECH	HEK_A	Q9Y4L1	5
FECH	HEK_A	Q9Y4F1	5
FECH	HEK_A	Q13576	5
FECH	HEK_A	Q9Y2K6	5
FECH	HEK_A	P27797	5
FECH	HEK_A	P02794	5
FECH	HEK_A	P61019	5
FECH	HEK_A	P08133	5
FECH	HEK_A	Q6DD88	5
FECH	HEK_A	P07339	5
FECH	HEK_A	Q8NHP8	5
FECH	HEK_A	Q8NFQ8	5
FECH	HEK_A	Q08426	5
FECH	HEK_A	Q9HD45	5
FECH	HEK_A	O60884	5
FECH	HEK_A	P01892	5
FECH	HEK_A	Q9BQG2	5
FECH	HEK_A	P07195	5
FECH	HEK_A	Q92841	5
FECH	HEK_A	O43865	5
FECH	HEK_A	P62829	5
FECH	HEK_A	Q9H019	5
FECH	HEK_A	Q15119	5
FECH	HEK_A	P63096	5
FECH	HEK_A	O75396	5
FECH	HEK_A	P07686	5
FECH	HEK_A	P05026	5
FECH	HEK_A	Q16527	5
FECH	HEK_A	P46776	5
FECH	HEK_A	P54920	5
FECH	HEK_A	Q9Y5L4	5
FECH	HEK_A	P46783	5
FECH	HEK_A	Q9UMS0	5
FECH	HEK_A	Q9BUE6	5
FECH	HEK_A	P52272	5
FECH	HEK_A	P02768	5
FECH	HEK_A	Q49AM1	5
FECH	HEK_A	O14579	5
FECH	HEK_A	P10606	5
FECH	HEK_A	Q13464	5
FECH	HEK_A	P43378	5
FECH	HEK_A	Q99497	5
FECH	HEK_A	P61254	5
FECH	HEK_A	Q9BVV7	5
FECH	HEK_A	P43307	5
FECH	HEK_A	Q7Z794	5
FECH	HEK_A	Q92900	5
FECH	HEK_A	Q99442	5
FECH	HEK_A	P62851	5
FECH	HEK_A	P30049	5
FECH	HEK_A	O43324	5
FECH	HEK_A	Q14254	5
FECH	HEK_A	P13489	5
FECH	HEK_A	P61204	5
FECH	HEK_A	P84077	5
FECH	HEK_A	Q9UHA4	5
FECH	HEK_A	Q53H82	5
FECH	HEK_A	P62158	5
FECH	HEK_A	Q13310	5
FECH	HEK_A	O60282	5
FECH	HEK_A	P25398	5
FECH	HEK_A	P67775	5
FECH	HEK_A	Q9NVA2	5
FECH	HEK_A	P62714	5
FECH	HEK_A	O43678	5
FECH	HEK_A	O75380	5
FECH	HEK_A	Q3KQZ1	5
FECH	HEK_A	Q16134	5
FECH	HEK_A	P78540	5
FECH	HEK_A	P17540	5
FECH	HEK_A	P12956	5
FECH	HEK_A	Q9BQ48	5
FECH	HEK_A	Q9NVS9	5
FECH	HEK_A	O95563	5
FECH	HEK_A	A0PJW6	5
FECH	HEK_A	Q9BU23	5
FECH	HEK_A	Q93008	5
FECH	HEK_A	P37198	5
FECH	HEK_A	P26599	5
FECH	HEK_A	O43813	5
FECH	HEK_A	Q8N9N7	5
FECH	HEK_A	Q5RI15	5
FECH	HEK_A	Q13136	5
FECH	HEK_A	P50995	5
FECH	HEK_A	P62072	5
FECH	HEK_A	P22413	5
FECH	HEK_A	P10599	5
FECH	HEK_A	P49588	5
FECH	HEK_A	Q15185	5
FECH	HEK_A	Q9NX74	5
FECH	HEK_A	O00425	5
FECH	HEK_A	Q9Y450	5
FECH	HEK_A	Q07666	5
FECH	HEK_A	Q9Y3D7	5
FECH	HEK_A	P62841	5
FECH	HEK_A	Q32P41	5
FECH	HEK_A	P27361	5
FECH	HEK_A	Q9NRP4	5
FECH	HEK_A	P06280	5
FECH	HEK_A	O43272	5
FECH	HEK_A	Q6YP21	5
FECH	HEK_A	Q9ULV4	5
FECH	HEK_A	Q00013	5
FECH	HEK_A	Q9BW91	5
FECH	HEK_A	O00232	5
FECH	HEK_A	Q96H79	5
FECH	HEK_A	P14406	5
FECH	HEK_A	Q9UNM6	5
FECH	HEK_A	Q99569	5
FECH	HEK_A	Q86VI3	5
FECH	HEK_A	Q6P4Q7	5
FECH	HEK_A	Q96AQ8	5
FECH	HEK_A	P68036	5
FECH	HEK_A	Q9GZY8	5
FECH	HEK_A	Q9UK39	5
FECH	HEK_A	Q8NFV4	5
FECH	HEK_A	O43766	5
FECH	HEK_A	P21283	5
FECH	HEK_A	Q8WZ82	5
FECH	HEK_A	Q9UGI8	5
FECH	HEK_A	P03886	5
FECH	HEK_A	Q07820	5
FECH	HEK_A	Q7Z4H3	5
FECH	HEK_A	Q99615	5
FECH	HEK_A	Q9BXH1	5
FECH	HEK_A	Q9H3H1	5
FECH	HEK_A	Q9UFG5	5
FECH	HEK_A	Q9Y234	5
FECH	HEK_A	P51149	4
FECH	HEK_A	Q13393	4
FECH	HEK_A	P16435	4
FECH	HEK_A	P08237	4
FECH	HEK_A	Q16850	4
FECH	HEK_A	Q8TCJ2	4
FECH	HEK_A	P31689	4
FECH	HEK_A	Q14008	4
FECH	HEK_A	Q8IY17	4
FECH	HEK_A	Q96JB5	4
FECH	HEK_A	P35749	4
FECH	HEK_A	P61513	4
FECH	HEK_A	Q5SWX8	4
FECH	HEK_A	P60174	4
FECH	HEK_A	Q8NBQ5	4
FECH	HEK_A	O00560	4
FECH	HEK_A	P01116	4
FECH	HEK_A	Q8IV08	4
FECH	HEK_A	Q9UBM7	4
FECH	HEK_A	Q14141	4
FECH	HEK_A	P55795	4
FECH	HEK_A	P10316	4
FECH	HEK_A	Q969V3	4
FECH	HEK_A	Q13155	4
FECH	HEK_A	Q8N5K1	4
FECH	HEK_A	Q2T9J0	4
FECH	HEK_A	Q9HCE1	4
FECH	HEK_A	P84098	4
FECH	HEK_A	O75116	4
FECH	HEK_A	Q9UHG3	4
FECH	HEK_A	P42167	4
FECH	HEK_A	P62899	4
FECH	HEK_A	P61006	4
FECH	HEK_A	P42677	4
FECH	HEK_A	Q9NUI1	4
FECH	HEK_A	P58557	4
FECH	HEK_A	Q96Q11	4
FECH	HEK_A	Q12983	4
FECH	HEK_A	P63241	4
FECH	HEK_A	Q9Y224	4
FECH	HEK_A	Q9UHD8	4
FECH	HEK_A	P51991	4
FECH	HEK_A	Q86WW8	4
FECH	HEK_A	Q9NUP9	4
FECH	HEK_A	Q16352	4
FECH	HEK_A	Q9H0U3	4
FECH	HEK_A	P13473	4
FECH	HEK_A	Q9BWH2	4
FECH	HEK_A	Q9UBI6	4
FECH	HEK_A	Q15363	4
FECH	HEK_A	P49207	4
FECH	HEK_A	Q8NF37	4
FECH	HEK_A	P0C7P0	4
FECH	HEK_A	Q13557	4
FECH	HEK_A	Q9NWS8	4
FECH	HEK_A	Q8WVM8	4
FECH	HEK_A	Q12840	4
FECH	HEK_A	O60613	4
FECH	HEK_A	Q14203	4
FECH	HEK_A	Q9NXA8	4
FECH	HEK_A	Q9BYI3	4
FECH	HEK_A	Q9Y5R4	4
FECH	HEK_A	Q9UJU6	4
FECH	HEK_A	P07947	4
FECH	HEK_A	P10109	4
FECH	HEK_A	P0C0S8	4
FECH	HEK_A	P20671	4
FECH	HEK_A	Q16777	4
FECH	HEK_A	Q6FI13	4
FECH	HEK_A	Q96KK5	4
FECH	HEK_A	Q99878	4
FECH	HEK_A	Q9BTM1	4
FECH	HEK_A	Q96HE7	4
FECH	HEK_A	Q13148	4
FECH	HEK_A	A6NHL2	4
FECH	HEK_A	P27816	4
FECH	HEK_A	P06899	4
FECH	HEK_A	P23527	4
FECH	HEK_A	P33778	4
FECH	HEK_A	Q16778	4
FECH	HEK_A	Q8N257	4
FECH	HEK_A	Q9Y2R0	4
FECH	HEK_A	Q8WU76	4
FECH	HEK_A	Q9HB40	4
FECH	HEK_A	Q9GZY4	4
FECH	HEK_A	P41247	4
FECH	HEK_A	P12931	4
FECH	HEK_A	P10321	4
FECH	HEK_A	Q14103	4
FECH	HEK_A	P56381	4
FECH	HEK_A	Q5VTU8	4
FECH	HEK_A	Q8N183	4
FECH	HEK_A	Q96FJ2	4
FECH	HEK_A	P12277	4
FECH	HEK_A	P13010	4
FECH	HEK_A	Q68D91	4
FECH	HEK_A	P55209	4
FECH	HEK_A	P63208	4
FECH	HEK_A	Q9NRN7	4
FECH	HEK_A	Q9H0F7	4
FECH	HEK_A	Q9BQC6	4
FECH	HEK_A	Q9NR12	4
FECH	HEK_A	Q9H0P0	4
FECH	HEK_A	O43181	4
FECH	HEK_A	O75394	4
FECH	HEK_A	Q9NX47	4
FECH	HEK_A	Q86U90	4
FECH	HEK_A	Q4G0I0	4
FECH	HEK_A	P49810	4
FECH	HEK_A	P21108	4
FECH	HEK_A	Q8NCW5	4
FECH	HEK_A	Q8WW59	4
FECH	HEK_A	P35244	4
FECH	HEK_A	P12035	4
FECH	HEK_A	Q99460	4
FECH	HEK_A	Q12769	4
FECH	HEK_A	P55789	4
FECH	HEK_A	P03915	4
FECH	HEK_A	Q5T1C6	4
FECH	HEK_A	Q9UGM6	4
FECH	HEK_A	Q6IQ49	4
FECH	HEK_A	O60941	4
FECH	HEK_A	O15371	4
FECH	HEK_A	Q969Q5	4
FECH	HEK_A	P62191	4
FECH	HEK_A	A6NNL5	4
FECH	HEK_A	P25789	4
FECH	HEK_A	P15311	4
FECH	HEK_A	Q16643	4
FECH	HEK_A	Q12923	4
FECH	HEK_A	Q16625	4
FECH	HEK_A	Q9Y4J8	4
FECH	HEK_A	Q86WA6	4
FECH	HEK_A	Q5VTE6	4
FECH	HEK_A	O14548	4
FECH	HEK_A	P26640	4
FECH	HEK_A	P49585	4
FECH	HEK_A	P23381	4
FECH	HEK_A	Q13045	4
FECH	HEK_A	Q9NTK5	4
FECH	HEK_A	P49914	4
FECH	HEK_A	P00390	4
FECH	HEK_A	Q49B96	4
FECH	HEK_A	Q9HAD4	4
FECH	HEK_A	P00966	4
FECH	HEK_A	Q9BW72	4
FECH	HEK_A	Q9NQX3	4
FECH	HEK_A	Q9UGC7	4
FECH	HEK_A	Q6PKG0	4
FECH	HEK_A	Q9Y276	4
FECH	HEK_A	Q99807	4
FECH	HEK_A	Q9UMS4	4
FECH	HEK_A	Q9NX46	4
FECH	HEK_A	P35573	4
FECH	HEK_A	Q14999	4
FECH	HEK_A	Q8TD22	4
FECH	HEK_A	Q9BT22	4
FECH	HEK_A	Q9H773	4
FECH	HEK_A	O00567	4
FECH	HEK_A	Q9Y295	4
FECH	HEK_A	A0PK00	4
FECH	HEK_A	O95757	4
FECH	HEK_A	P56378	4
FECH	HEK_A	Q14166	4
FECH	HEK_A	Q9BSE5	4
FECH	HEK_A	Q9BZV1	4
FECH	HEK_A	Q9H8Y8	4
FECH	HEK_A	O43933	3
FECH	HEK_A	P11413	3
FECH	HEK_A	P14314	3
FECH	HEK_A	Q15436	3
FECH	HEK_A	P07099	3
FECH	HEK_A	Q9NP72	3
FECH	HEK_A	Q9NYU1	3
FECH	HEK_A	P23284	3
FECH	HEK_A	Q8TEM1	3
FECH	HEK_A	P28799	3
FECH	HEK_A	Q96S66	3
FECH	HEK_A	Q8N2K0	3
FECH	HEK_A	Q9P2R3	3
FECH	HEK_A	Q9P0M2	3
FECH	HEK_A	Q8WUD1	3
FECH	HEK_A	Q12906	3
FECH	HEK_A	P18085	3
FECH	HEK_A	Q9UBV2	3
FECH	HEK_A	P26232	3
FECH	HEK_A	P13051	3
FECH	HEK_A	P50914	3
FECH	HEK_A	Q15286	3
FECH	HEK_A	Q15417	3
FECH	HEK_A	Q52LJ0	3
FECH	HEK_A	O15027	3
FECH	HEK_A	P11233	3
FECH	HEK_A	P56962	3
FECH	HEK_A	P05534	3
FECH	HEK_A	O60749	3
FECH	HEK_A	Q71UM5	3
FECH	HEK_A	Q9Y5J7	3
FECH	HEK_A	Q9Y6H1	3
FECH	HEK_A	Q9Y3U8	3
FECH	HEK_A	Q14247	3
FECH	HEK_A	P01111	3
FECH	HEK_A	P84085	3
FECH	HEK_A	Q96HN2	3
FECH	HEK_A	P06865	3
FECH	HEK_A	O95881	3
FECH	HEK_A	Q5T1J5	3
FECH	HEK_A	Q07157	3
FECH	HEK_A	Q86WU2	3
FECH	HEK_A	P01112	3
FECH	HEK_A	Q9NZN3	3
FECH	HEK_A	Q5HYI8	3
FECH	HEK_A	Q9Y6I9	3
FECH	HEK_A	Q8IZ81	3
FECH	HEK_A	Q9NRW7	3
FECH	HEK_A	Q8N8R3	3
FECH	HEK_A	P47756	3
FECH	HEK_A	P35998	3
FECH	HEK_A	Q9BVK6	3
FECH	HEK_A	Q9NZE8	3
FECH	HEK_A	Q3SY17	3
FECH	HEK_A	Q9H1U9	3
FECH	HEK_A	Q04637	3
FECH	HEK_A	Q9NP80	3
FECH	HEK_A	O60238	3
FECH	HEK_A	Q12846	3
FECH	HEK_A	Q96ND0	3
FECH	HEK_A	Q86VD7	3
FECH	HEK_A	Q9Y678	3
FECH	HEK_A	Q8NBM4	3
FECH	HEK_A	Q5D862	3
FECH	HEK_A	P00338	3
FECH	HEK_A	O60814	3
FECH	HEK_A	Q9NTJ3	3
FECH	HEK_A	O43242	3
FECH	HEK_A	P61201	3
FECH	HEK_A	P60866	3
FECH	HEK_A	O00743	3
FECH	HEK_A	Q9NR28	3
FECH	HEK_A	P31942	3
FECH	HEK_A	P56134	3
FECH	HEK_A	Q8N1F7	3
FECH	HEK_A	Q31612	3
FECH	HEK_A	Q9UM00	3
FECH	HEK_A	O00178	3
FECH	HEK_A	P47914	3
FECH	HEK_A	Q99873	3
FECH	HEK_A	Q9UI30	3
FECH	HEK_A	O60518	3
FECH	HEK_A	O95487	3
FECH	HEK_A	P17568	3
FECH	HEK_A	Q96FZ7	3
FECH	HEK_A	Q15005	3
FECH	HEK_A	P27695	3
FECH	HEK_A	Q96B77	3
FECH	HEK_A	Q5T749	3
FECH	HEK_A	P52597	3
FECH	HEK_A	P55735	3
FECH	HEK_A	Q15029	3
FECH	HEK_A	Q58FF6	3
FECH	HEK_A	P38159	3
FECH	HEK_A	P30519	3
FECH	HEK_A	Q9NVT9	3
FECH	HEK_A	P53396	3
FECH	HEK_A	Q9Y5J9	3
FECH	HEK_A	O14910	3
FECH	HEK_A	Q9Y3B8	3
FECH	HEK_A	Q5T4S7	3
FECH	HEK_A	P03905	3
FECH	HEK_A	Q53S33	3
FECH	HEK_A	Q96HY6	3
FECH	HEK_A	P42025	3
FECH	HEK_A	Q8WWV3	3
FECH	HEK_A	O60256	3
FECH	HEK_A	Q9BUR5	3
FECH	HEK_A	P06241	3
FECH	HEK_A	P15954	3
FECH	HEK_A	P56385	3
FECH	HEK_A	P61421	3
FECH	HEK_A	O75044	3
FECH	HEK_A	Q5VT25	3
FECH	HEK_A	P57740	3
FECH	HEK_A	P26639	3
FECH	HEK_A	P49757	3
FECH	HEK_A	P08243	3
FECH	HEK_A	P35611	3
FECH	HEK_A	Q9NQC3	3
FECH	HEK_A	Q9UHB9	3
FECH	HEK_A	Q96AG3	3
FECH	HEK_A	Q8N1G4	3
FECH	HEK_A	P62847	3
FECH	HEK_A	Q96HJ9	3
FECH	HEK_A	Q00577	3
FECH	HEK_A	P67936	3
FECH	HEK_A	Q8N4C8	3
FECH	HEK_A	Q92598	3
FECH	HEK_A	Q8NAN2	3
FECH	HEK_A	Q99627	3
FECH	HEK_A	Q9NV70	3
FECH	HEK_A	Q02413	3
FECH	HEK_A	Q9H2K0	3
FECH	HEK_A	Q12756	3
FECH	HEK_A	Q14126	3
FECH	HEK_A	Q13686	3
FECH	HEK_A	Q13585	3
FECH	HEK_A	P27448	3
FECH	HEK_A	P23526	3
FECH	HEK_A	Q9P2J9	3
FECH	HEK_A	P54709	3
FECH	HEK_A	P38919	3
FECH	HEK_A	Q9HCM4	3
FECH	HEK_A	P15170	3
FECH	HEK_A	O75821	3
FECH	HEK_A	P22087	3
FECH	HEK_A	P34932	3
FECH	HEK_A	P11532	3
FECH	HEK_A	Q15654	3
FECH	HEK_A	P09211	3
FECH	HEK_A	P42766	3
FECH	HEK_A	Q01518	3
FECH	HEK_A	P17252	3
FECH	HEK_A	Q92643	3
FECH	HEK_A	O75663	3
FECH	HEK_A	P53990	3
FECH	HEK_A	Q16635	3
FECH	HEK_A	Q6P5X5	3
FECH	HEK_A	Q969N2	3
FECH	HEK_A	Q9Y5U8	3
FECH	HEK_A	Q96I24	3
FECH	HEK_A	Q9H6S0	3
FECH	HEK_A	Q9UHR4	3
FECH	HEK_A	Q13151	3
FECH	HEK_A	Q9BVP2	3
FECH	HEK_A	O94903	3
FECH	HEK_A	Q5BKU9	3
FECH	HEK_A	Q9BXJ9	3
FECH	HEK_A	Q8WU90	3
FECH	HEK_A	O00391	3
FECH	HEK_A	O95816	3
FECH	HEK_A	P0DJJ0	3
FECH	HEK_A	P0DMP2	3
FECH	HEK_A	P29218	3
FECH	HEK_A	P39210	3
FECH	HEK_A	P86397	3
FECH	HEK_A	Q2TAA2	3
FECH	HEK_A	Q6UVY6	3
FECH	HEK_A	Q6UX65	3
FECH	HEK_A	Q86X67	3
FECH	HEK_A	Q8NFX7	3
FECH	HEK_A	Q96KF7	3
FECH	HEK_A	Q9Y2L5	3
FECH	HEK_A	Q9Y6M7	3
FECH	HEK_A	Q9BZQ6	2
FECH	HEK_A	Q15392	2
FECH	HEK_A	P54803	2
FECH	HEK_A	Q96JJ7	2
FECH	HEK_A	Q9H553	2
FECH	HEK_A	P07602	2
FECH	HEK_A	Q8NBJ5	2
FECH	HEK_A	P98194	2
FECH	HEK_A	Q9NZB2	2
FECH	HEK_A	Q86XL3	2
FECH	HEK_A	Q14165	2
FECH	HEK_A	O94813	2
FECH	HEK_A	P04792	2
FECH	HEK_A	P67809	2
FECH	HEK_A	O60568	2
FECH	HEK_A	Q99470	2
FECH	HEK_A	Q01844	2
FECH	HEK_A	Q13555	2
FECH	HEK_A	Q9NP58	2
FECH	HEK_A	Q9BRR6	2
FECH	HEK_A	O43772	2
FECH	HEK_A	P20340	2
FECH	HEK_A	Q8NE71	2
FECH	HEK_A	P48651	2
FECH	HEK_A	Q9HB90	2
FECH	HEK_A	Q99523	2
FECH	HEK_A	Q969X5	2
FECH	HEK_A	Q9BTV4	2
FECH	HEK_A	Q9Y679	2
FECH	HEK_A	Q6IQ22	2
FECH	HEK_A	Q14677	2
FECH	HEK_A	P57088	2
FECH	HEK_A	P27694	2
FECH	HEK_A	O75436	2
FECH	HEK_A	Q9NQL2	2
FECH	HEK_A	P42785	2
FECH	HEK_A	P13798	2
FECH	HEK_A	O75874	2
FECH	HEK_A	Q03518	2
FECH	HEK_A	Q6UX07	2
FECH	HEK_A	P23468	2
FECH	HEK_A	Q96A65	2
FECH	HEK_A	O14828	2
FECH	HEK_A	Q9UFN0	2
FECH	HEK_A	Q15629	2
FECH	HEK_A	O43390	2
FECH	HEK_A	P37108	2
FECH	HEK_A	P48739	2
FECH	HEK_A	Q32P28	2
FECH	HEK_A	Q16563	2
FECH	HEK_A	Q13190	2
FECH	HEK_A	P20042	2
FECH	HEK_A	P49458	2
FECH	HEK_A	Q6NUQ4	2
FECH	HEK_A	P20073	2
FECH	HEK_A	P51809	2
FECH	HEK_A	Q9UN37	2
FECH	HEK_A	Q8N1N4	2
FECH	HEK_A	P11388	2
FECH	HEK_A	Q9Y2Q5	2
FECH	HEK_A	P10619	2
FECH	HEK_A	O60841	2
FECH	HEK_A	Q86T03	2
FECH	HEK_A	Q9Y383	2
FECH	HEK_A	P39019	2
FECH	HEK_A	O14950	2
FECH	HEK_A	P19105	2
FECH	HEK_A	Q12907	2
FECH	HEK_A	P43003	2
FECH	HEK_A	P62854	2
FECH	HEK_A	Q86Y82	2
FECH	HEK_A	Q969Q0	2
FECH	HEK_A	P52907	2
FECH	HEK_A	P12036	2
FECH	HEK_A	Q7Z3Y8	2
FECH	HEK_A	Q7L4E1	2
FECH	HEK_A	Q9P2W9	2
FECH	HEK_A	Q5VV42	2
FECH	HEK_A	P30501	2
FECH	HEK_A	Q03519	2
FECH	HEK_A	P07737	2
FECH	HEK_A	Q8TAF3	2
FECH	HEK_A	Q07955	2
FECH	HEK_A	P23246	2
FECH	HEK_A	Q95604	2
FECH	HEK_A	Q14168	2
FECH	HEK_A	P26368	2
FECH	HEK_A	O94788	2
FECH	HEK_A	Q86UL3	2
FECH	HEK_A	O00299	2
FECH	HEK_A	Q9UPN3	2
FECH	HEK_A	Q9Y3B3	2
FECH	HEK_A	Q15006	2
FECH	HEK_A	Q8N357	2
FECH	HEK_A	P51153	2
FECH	HEK_A	Q96BQ5	2
FECH	HEK_A	Q16658	2
FECH	HEK_A	P83881	2
FECH	HEK_A	Q9Y3D6	2
FECH	HEK_A	Q9H9S3	2
FECH	HEK_A	P51114	2
FECH	HEK_A	Q5JNZ5	2
FECH	HEK_A	P38571	2
FECH	HEK_A	P24844	2
FECH	HEK_A	Q12768	2
FECH	HEK_A	P07305	2
FECH	HEK_A	Q9BRX8	2
FECH	HEK_A	O75351	2
FECH	HEK_A	O00159	2
FECH	HEK_A	Q9Y3F4	2
FECH	HEK_A	P62316	2
FECH	HEK_A	O43674	2
FECH	HEK_A	Q14C86	2
FECH	HEK_A	Q15125	2
FECH	HEK_A	O15020	2
FECH	HEK_A	O95347	2
FECH	HEK_A	O14617	2
FECH	HEK_A	Q5SRE5	2
FECH	HEK_A	O00400	2
FECH	HEK_A	P15927	2
FECH	HEK_A	P21266	2
FECH	HEK_A	Q6P444	2
FECH	HEK_A	Q7RTS7	2
FECH	HEK_A	Q8IY95	2
FECH	HEK_A	Q9NYB9	2
FECH	HEK_A	Q7Z7K0	2
FECH	HEK_A	P05198	2
FECH	HEK_A	P35250	2
FECH	HEK_A	O95716	2
FECH	HEK_A	O14979	2
FECH	HEK_A	Q07812	2
FECH	HEK_A	Q8IZP0	2
FECH	HEK_A	P14649	2
FECH	HEK_A	P60468	2
FECH	HEK_A	O43676	2
FECH	HEK_A	Q969J3	2
FECH	HEK_A	O00442	2
FECH	HEK_A	Q92504	2
FECH	HEK_A	P14735	2
FECH	HEK_A	Q8N490	2
FECH	HEK_A	Q96KP1	2
FECH	HEK_A	Q9H6V9	2
FECH	HEK_A	P11387	2
FECH	HEK_A	P0C0S5	2
FECH	HEK_A	P05109	2
FECH	HEK_A	Q9Y4G6	2
FECH	HEK_A	P23588	2
FECH	HEK_A	P60981	2
FECH	HEK_A	P68431	2
FECH	HEK_A	P84243	2
FECH	HEK_A	Q16695	2
FECH	HEK_A	Q6NXT2	2
FECH	HEK_A	Q71DI3	2
FECH	HEK_A	P09669	2
FECH	HEK_A	Q15042	2
FECH	HEK_A	O43427	2
FECH	HEK_A	P58546	2
FECH	HEK_A	P84157	2
FECH	HEK_A	Q96EX1	2
FECH	HEK_A	Q96QD8	2
FECH	HEK_A	Q6P2Q9	2
FECH	HEK_A	A6NKT7	2
FECH	HEK_A	P43243	2
FECH	HEK_A	P60228	2
FECH	HEK_A	P62266	2
FECH	HEK_A	Q92621	2
FECH	HEK_A	P49454	2
FECH	HEK_A	P52292	2
FECH	HEK_A	P62333	2
FECH	HEK_A	Q14739	2
FECH	HEK_A	P07711	2
FECH	HEK_A	P35658	2
FECH	HEK_A	Q8TEX9	2
FECH	HEK_A	Q92616	2
FECH	HEK_A	Q9UKE5	2
FECH	HEK_A	Q99729	2
FECH	HEK_A	Q9NX00	2
FECH	HEK_A	Q9NPJ3	2
FECH	HEK_A	Q96IX5	2
FECH	HEK_A	Q9BXS5	2
FECH	HEK_A	Q96E39	2
FECH	HEK_A	P49006	2
FECH	HEK_A	P61803	2
FECH	HEK_A	P27482	2
FECH	HEK_A	Q9Y266	2
FECH	HEK_A	Q13445	2
FECH	HEK_A	Q8N0U8	2
FECH	HEK_A	P52948	2
FECH	HEK_A	Q9NZW5	2
FECH	HEK_A	Q9Y6M1	2
FECH	HEK_A	O75534	2
FECH	HEK_A	Q96CX2	2
FECH	HEK_A	Q93096	2
FECH	HEK_A	Q9UBU9	2
FECH	HEK_A	P28330	2
FECH	HEK_A	Q9BVG9	2
FECH	HEK_A	Q96SB4	2
FECH	HEK_A	Q9Y262	2
FECH	HEK_A	O00303	2
FECH	HEK_A	P38435	2
FECH	HEK_A	P49591	2
FECH	HEK_A	P05089	2
FECH	HEK_A	P63151	2
FECH	HEK_A	Q9BXW6	2
FECH	HEK_A	Q9BZF9	2
FECH	HEK_A	O43715	2
FECH	HEK_A	Q92796	2
FECH	HEK_A	P15121	2
FECH	HEK_A	O15439	2
FECH	HEK_A	O43708	2
FECH	HEK_A	P48426	2
FECH	HEK_A	Q13418	2
FECH	HEK_A	Q86W92	2
FECH	HEK_A	Q99426	2
FECH	HEK_A	Q9H2G2	2
FECH	HEK_A	P36543	2
FECH	HEK_A	Q9HDC5	2
FECH	HEK_A	Q9P265	2
FECH	HEK_A	O00231	2
FECH	HEK_A	P49768	2
FECH	HEK_A	P68871	2
FECH	HEK_A	Q9H3J6	2
FECH	HEK_A	O14521	2
FECH	HEK_A	P02042	2
FECH	HEK_A	P30825	2
FECH	HEK_A	P46060	2
FECH	HEK_A	Q13492	2
FECH	HEK_A	Q92688	2
FECH	HEK_A	Q9HC35	2
FECH	HEK_A	Q9UII2	2
FECH	HEK_A	O00487	2
FECH	HEK_A	P15151	2
FECH	HEK_A	Q00535	2
FECH	HEK_A	Q13098	2
FECH	HEK_A	Q15018	2
FECH	HEK_A	Q8IYD1	2
FECH	HEK_A	Q9BT78	2
FECH	HEK_A	Q9H2D1	2
FECH	HEK_A	Q9P289	2
FECH	HEK_A	Q9UDW1	2
FECH	HEK_A	Q9Y3A0	2
FECH	HEK_A	P51116	2
FECH	HEK_A	Q92974	2
FECH	HEK_A	Q9BSY4	2
FECH	HEK_A	Q9BUK0	2
FECH	HEK_A	Q9UQE7	2
FECH	HEK_A	Q99959	2
FECH	HEK_A	Q9Y2X3	2
FECH	HEK_A	Q9Y5S2	2
FECH	HEK_A	Q4G0S4	2
FECH	HEK_A	O00115	2
FECH	HEK_A	Q4VC31	2
FECH	HEK_A	Q9Y5X1	2
FECH	HEK_A	O00584	2
FECH	HEK_A	P15289	2
FECH	HEK_A	Q7Z478	2
FECH	HEK_A	Q8WWM7	2
FECH	HEK_A	Q8N0U4	2
FECH	HEK_A	P37287	2
FECH	HEK_A	Q15056	2
FECH	HEK_A	Q5T3U5	2
FECH	HEK_A	Q8N9F7	2
FECH	HEK_A	Q96PK6	2
FECH	HEK_A	A7KAX9	2
FECH	HEK_A	O00459	2
FECH	HEK_A	O14735	2
FECH	HEK_A	O43677	2
FECH	HEK_A	O75317	2
FECH	HEK_A	O76071	2
FECH	HEK_A	O95394	2
FECH	HEK_A	O95433	2
FECH	HEK_A	O95674	2
FECH	HEK_A	P04004	2
FECH	HEK_A	P28074	2
FECH	HEK_A	P30536	2
FECH	HEK_A	P32929	2
FECH	HEK_A	P61758	2
FECH	HEK_A	P62068	2
FECH	HEK_A	P62273	2
FECH	HEK_A	Q14699	2
FECH	HEK_A	Q14CW9	2
FECH	HEK_A	Q4KMQ2	2
FECH	HEK_A	Q5TGZ0	2
FECH	HEK_A	Q8IZJ1	2
FECH	HEK_A	Q8TBF2	2
FECH	HEK_A	Q8TD19	2
FECH	HEK_A	Q8WUH2	2
FECH	HEK_A	Q96C03	2
FECH	HEK_A	Q96GQ5	2
FECH	HEK_A	Q9BSK2	2
FECH	HEK_A	Q9BVT8	2
FECH	HEK_A	Q9H9H4	2
FECH	HEK_A	Q9NRA8	2
FECH	HEK_A	Q9NWX6	2
FECH	HEK_A	Q9NXR7	2
FECH	HEK_A	Q9UBT7	2
FECH	HEK_A	Q9UGP4	2
FECH	HEK_A	Q9UHB6	2
FECH	HEK_A	Q9UHD1	2
FECH	HEK_A	Q9Y241	2
FECH	HEK_A	Q9Y478	2
FECH	HEK_A	Q9Y5K3	2
FECH	HEK_A	Q9Y613	2
FECH	HEK_B	P22830	298
FECH	HEK_B	P04264	271
FECH	HEK_B	P10809	243
FECH	HEK_B	P42704	224
FECH	HEK_B	P05141	145
FECH	HEK_B	P21333	133
FECH	HEK_B	P38646	125
FECH	HEK_B	P35527	99
FECH	HEK_B	Q3SY69	88
FECH	HEK_B	P49411	84
FECH	HEK_B	P35908	82
FECH	HEK_B	O00411	81
FECH	HEK_B	A3KMH1	80
FECH	HEK_B	P13645	80
FECH	HEK_B	P15924	80
FECH	HEK_B	P31040	79
FECH	HEK_B	P23378	75
FECH	HEK_B	P04259	73
FECH	HEK_B	Q07954	72
FECH	HEK_B	P02538	70
FECH	HEK_B	Q9NSE4	68
FECH	HEK_B	P48668	68
FECH	HEK_B	Q7L2E3	67
FECH	HEK_B	P25705	65
FECH	HEK_B	P36776	64
FECH	HEK_B	Q16822	64
FECH	HEK_B	P12236	62
FECH	HEK_B	Q9NVI7	61
FECH	HEK_B	P06576	61
FECH	HEK_B	P13647	61
FECH	HEK_B	P02533	59
FECH	HEK_B	Q16891	58
FECH	HEK_B	Q12931	57
FECH	HEK_B	Q5T9A4	57
FECH	HEK_B	P60709	57
FECH	HEK_B	P63261	57
[truncated: 7,357 more rows]

## Sheet: H295R_Crapome_Raw_ALL
FECH	H295R_A	P22830	764
FECH	H295R_A	P10809	759
FECH	H295R_A	P42704	366
FECH	H295R_A	P38646	250
FECH	H295R_A	P21333	126
FECH	H295R_A	Q02218	97
FECH	H295R_A	P49411	86
FECH	H295R_A	Q7L2E3	85
FECH	H295R_A	Q14571	83
FECH	H295R_A	P31040	83
FECH	H295R_A	P11021	78
FECH	H295R_A	P04264	77
FECH	H295R_A	P25705	72
FECH	H295R_A	P14618	71
FECH	H295R_A	P07814	68
FECH	H295R_A	Q86UP2	64
FECH	H295R_A	P35527	62
FECH	H295R_A	P07437	61
FECH	H295R_A	Q9NYU2	61
FECH	H295R_A	A3KMH1	59
FECH	H295R_A	Q96RQ3	59
FECH	H295R_A	P11498	58
FECH	H295R_A	P11717	57
FECH	H295R_A	Q14204	54
FECH	H295R_A	O95714	54
FECH	H295R_A	Q9P2E9	53
FECH	H295R_A	Q6P3W7	53
FECH	H295R_A	P68371	52
FECH	H295R_A	P16615	52
FECH	H295R_A	Q9HCC0	51
FECH	H295R_A	P08670	51
FECH	H295R_A	Q16891	50
FECH	H295R_A	P41252	50
FECH	H295R_A	Q7L0Y3	49
FECH	H295R_A	P12694	49
FECH	H295R_A	P49748	49
FECH	H295R_A	Q00610	49
FECH	H295R_A	Q9NSE4	48
FECH	H295R_A	P35908	47
FECH	H295R_A	P54886	47
FECH	H295R_A	Q13885	47
FECH	H295R_A	Q9BVA1	47
FECH	H295R_A	Q13724	47
FECH	H295R_A	P22570	47
FECH	H295R_A	Q14789	47
FECH	H295R_A	P46940	46
FECH	H295R_A	Q92896	45
FECH	H295R_A	Q709C8	45
FECH	H295R_A	O60313	44
FECH	H295R_A	P14625	44
FECH	H295R_A	P49327	44
FECH	H295R_A	P06733	44
FECH	H295R_A	P06576	43
FECH	H295R_A	P60709	43
FECH	H295R_A	P63261	43
FECH	H295R_A	P04350	43
FECH	H295R_A	Q9GZT3	43
FECH	H295R_A	P52732	43
FECH	H295R_A	P68104	43
FECH	H295R_A	Q5VTE0	43
FECH	H295R_A	P05108	43
FECH	H295R_A	P31327	42
FECH	H295R_A	P28331	41
FECH	H295R_A	Q9H845	41
FECH	H295R_A	P13645	40
FECH	H295R_A	P68363	40
FECH	H295R_A	O00264	40
FECH	H295R_A	P36776	39
FECH	H295R_A	P05023	39
FECH	H295R_A	P13639	39
FECH	H295R_A	P04843	39
FECH	H295R_A	Q9P2R7	39
FECH	H295R_A	Q14697	39
FECH	H295R_A	Q12797	39
FECH	H295R_A	Q16822	38
FECH	H295R_A	P82650	38
FECH	H295R_A	P40939	38
FECH	H295R_A	Q71U36	38
FECH	H295R_A	Q9BQE3	38
FECH	H295R_A	P55084	38
FECH	H295R_A	P30101	38
FECH	H295R_A	Q9NVI7	37
FECH	H295R_A	Q9Y4W6	37
FECH	H295R_A	P11182	37
FECH	H295R_A	P36578	37
FECH	H295R_A	Q9Y2H6	37
FECH	H295R_A	P21912	36
FECH	H295R_A	Q96EY7	35
FECH	H295R_A	O95831	35
FECH	H295R_A	Q9NP81	35
FECH	H295R_A	P05091	35
FECH	H295R_A	O95140	35
FECH	H295R_A	Q96RP9	34
FECH	H295R_A	Q13813	34
FECH	H295R_A	O76031	34
FECH	H295R_A	Q969S9	34
FECH	H295R_A	Q4G0N4	34
FECH	H295R_A	P56192	34
FECH	H295R_A	O43933	34
FECH	H295R_A	Q9BW92	33
FECH	H295R_A	Q9UDR5	33
FECH	H295R_A	P68366	33
FECH	H295R_A	Q07021	33
FECH	H295R_A	Q07065	33
FECH	H295R_A	P46459	33
FECH	H295R_A	Q9BZE1	32
FECH	H295R_A	Q92552	32
FECH	H295R_A	Q13748	32
FECH	H295R_A	Q6YN16	32
FECH	H295R_A	O60488	32
FECH	H295R_A	Q8IYQ7	32
FECH	H295R_A	O00116	32
FECH	H295R_A	P50454	32
FECH	H295R_A	Q7Z3D6	32
FECH	H295R_A	P0DMV8	32
FECH	H295R_A	P0DMV9	32
FECH	H295R_A	Q9BTU6	32
FECH	H295R_A	Q12931	31
FECH	H295R_A	Q9UJZ1	31
FECH	H295R_A	P82673	31
FECH	H295R_A	O75489	31
FECH	H295R_A	P11586	31
FECH	H295R_A	P27708	31
FECH	H295R_A	Q15067	31
FECH	H295R_A	P43304	30
FECH	H295R_A	Q53H12	30
FECH	H295R_A	P36551	30
FECH	H295R_A	P51659	30
FECH	H295R_A	P36957	30
FECH	H295R_A	P54136	30
FECH	H295R_A	P09110	30
FECH	H295R_A	Q96DM3	30
FECH	H295R_A	Q07954	29
FECH	H295R_A	P82933	29
FECH	H295R_A	Q99798	29
FECH	H295R_A	Q9UJS0	29
FECH	H295R_A	Q5JTZ9	29
FECH	H295R_A	P08559	29
FECH	H295R_A	P30048	29
FECH	H295R_A	Q13509	29
FECH	H295R_A	A2RRP1	29
FECH	H295R_A	P07237	29
FECH	H295R_A	P11413	29
FECH	H295R_A	Q13576	29
FECH	H295R_A	P05141	28
FECH	H295R_A	Q6UB35	28
FECH	H295R_A	Q5JRX3	28
FECH	H295R_A	O95202	28
FECH	H295R_A	P48735	28
FECH	H295R_A	P24752	28
FECH	H295R_A	Q15031	28
FECH	H295R_A	P49419	28
FECH	H295R_A	Q9NVV4	28
FECH	H295R_A	Q13423	28
FECH	H295R_A	Q9NVH6	28
FECH	H295R_A	Q9P0J1	28
FECH	H295R_A	O43852	28
FECH	H295R_A	P05165	28
FECH	H295R_A	Q7Z2W4	28
FECH	H295R_A	P51648	28
FECH	H295R_A	Q99714	27
FECH	H295R_A	P19367	27
FECH	H295R_A	P30837	27
FECH	H295R_A	Q9H078	27
FECH	H295R_A	Q9NUL7	27
FECH	H295R_A	P33176	27
FECH	H295R_A	Q9NTJ5	27
FECH	H295R_A	O43824	27
FECH	H295R_A	Q96RL7	27
FECH	H295R_A	Q7L1V2	27
FECH	H295R_A	P47897	27
FECH	H295R_A	Q13439	27
FECH	H295R_A	Q9BPW8	26
FECH	H295R_A	P82675	26
FECH	H295R_A	Q6PI48	26
FECH	H295R_A	Q9Y2R9	26
FECH	H295R_A	Q00325	26
FECH	H295R_A	Q9H857	26
FECH	H295R_A	P40926	26
FECH	H295R_A	P11142	26
FECH	H295R_A	Q4G176	26
FECH	H295R_A	Q96N67	26
FECH	H295R_A	P09622	26
FECH	H295R_A	O75521	26
FECH	H295R_A	P43155	26
FECH	H295R_A	P14868	26
FECH	H295R_A	P23458	26
FECH	H295R_A	P48449	26
FECH	H295R_A	Q13608	26
FECH	H295R_A	P04259	25
FECH	H295R_A	P13647	25
FECH	H295R_A	Q5T9A4	25
FECH	H295R_A	P46939	25
FECH	H295R_A	P51398	25
FECH	H295R_A	O75306	25
FECH	H295R_A	Q9Y676	25
FECH	H295R_A	P42356	25
FECH	H295R_A	P11310	25
FECH	H295R_A	O95782	25
FECH	H295R_A	P13667	25
FECH	H295R_A	Q9H6R3	25
FECH	H295R_A	Q86UE4	25
FECH	H295R_A	P82930	24
FECH	H295R_A	P11177	24
FECH	H295R_A	P78527	24
FECH	H295R_A	Q8TCS8	24
FECH	H295R_A	Q8IXI2	24
FECH	H295R_A	Q9BQ52	24
FECH	H295R_A	Q5T160	24
FECH	H295R_A	P04406	24
FECH	H295R_A	Q13162	24
FECH	H295R_A	Q5THJ4	24
FECH	H295R_A	P48668	23
FECH	H295R_A	Q96DV4	23
FECH	H295R_A	Q9Y3D9	23
FECH	H295R_A	O75746	23
FECH	H295R_A	O94826	23
FECH	H295R_A	P22033	23
FECH	H295R_A	Q04837	23
FECH	H295R_A	P27824	23
FECH	H295R_A	Q02252	23
FECH	H295R_A	Q9Y305	23
FECH	H295R_A	P00505	23
FECH	H295R_A	O95573	23
FECH	H295R_A	Q9H9P8	23
FECH	H295R_A	P86790	23
FECH	H295R_A	P86791	23
FECH	H295R_A	Q16698	23
FECH	H295R_A	P61106	23
FECH	H295R_A	P39023	23
FECH	H295R_A	Q14257	23
FECH	H295R_A	P50402	23
FECH	H295R_A	Q9Y2K6	23
FECH	H295R_A	Q53FZ2	23
FECH	H295R_A	P21796	22
FECH	H295R_A	Q9P015	22
FECH	H295R_A	Q96HS1	22
FECH	H295R_A	Q96TA2	22
FECH	H295R_A	Q9H2U2	22
FECH	H295R_A	Q9Y697	22
FECH	H295R_A	Q9NY65	22
FECH	H295R_A	Q96D53	22
FECH	H295R_A	Q96EY1	22
FECH	H295R_A	Q6P1M0	22
FECH	H295R_A	Q00839	22
FECH	H295R_A	O94915	22
FECH	H295R_A	Q96AQ6	22
FECH	H295R_A	Q63HN8	22
FECH	H295R_A	P02538	21
FECH	H295R_A	P12236	21
FECH	H295R_A	P34897	21
FECH	H295R_A	Q9BRJ2	21
FECH	H295R_A	Q99623	21
FECH	H295R_A	Q3ZCM7	21
FECH	H295R_A	O75439	21
FECH	H295R_A	P28288	21
FECH	H295R_A	P09543	21
FECH	H295R_A	Q6JQN1	21
FECH	H295R_A	Q9Y2S7	21
FECH	H295R_A	Q8N4Q1	21
FECH	H295R_A	O15228	21
FECH	H295R_A	P50416	21
FECH	H295R_A	P49792	21
FECH	H295R_A	Q8TB22	21
FECH	H295R_A	Q02878	21
FECH	H295R_A	Q9Y4F1	21
FECH	H295R_A	A1L0T0	21
FECH	H295R_A	Q15392	21
FECH	H295R_A	O75460	21
FECH	H295R_A	O00411	20
FECH	H295R_A	Q5ST30	20
FECH	H295R_A	P82663	20
FECH	H295R_A	Q9UGP8	20
FECH	H295R_A	Q9NYK5	20
FECH	H295R_A	O60716	20
FECH	H295R_A	P38117	20
FECH	H295R_A	O43837	20
FECH	H295R_A	Q9ULD0	20
FECH	H295R_A	Q15334	20
FECH	H295R_A	P63010	20
FECH	H295R_A	P50213	20
FECH	H295R_A	P18124	20
FECH	H295R_A	O00571	20
FECH	H295R_A	O95470	20
FECH	H295R_A	O15269	20
FECH	H295R_A	Q8IY17	20
FECH	H295R_A	Q9HBH1	20
FECH	H295R_A	P30153	20
FECH	H295R_A	Q9Y4L1	20
FECH	H295R_A	P08237	20
FECH	H295R_A	Q9P253	20
FECH	H295R_A	Q9BZQ6	20
FECH	H295R_A	Q3KR37	20
FECH	H295R_A	P05093	20
FECH	H295R_A	P02533	19
FECH	H295R_A	Q9H9J2	19
FECH	H295R_A	P00367	19
FECH	H295R_A	P31930	19
FECH	H295R_A	Q8TD30	19
FECH	H295R_A	Q9BYN8	19
FECH	H295R_A	P05387	19
FECH	H295R_A	Q9H7H0	19
FECH	H295R_A	P36542	19
FECH	H295R_A	P61978	19
FECH	H295R_A	O75600	19
FECH	H295R_A	Q14643	19
FECH	H295R_A	Q6L8Q7	19
FECH	H295R_A	O14744	19
FECH	H295R_A	P04181	19
FECH	H295R_A	P55786	19
FECH	H295R_A	Q969Z0	19
FECH	H295R_A	P46977	19
FECH	H295R_A	P20339	19
FECH	H295R_A	P51149	19
FECH	H295R_A	Q6DD88	19
FECH	H295R_A	Q08380	19
FECH	H295R_A	Q14766	19
FECH	H295R_A	Q9NYU1	19
FECH	H295R_A	P08183	19
FECH	H295R_A	Q16706	19
FECH	H295R_A	P08779	18
FECH	H295R_A	P12235	18
FECH	H295R_A	Q92665	18
FECH	H295R_A	Q02978	18
FECH	H295R_A	Q8IYB8	18
FECH	H295R_A	O43707	18
FECH	H295R_A	O43615	18
FECH	H295R_A	P46199	18
FECH	H295R_A	Q9BQP7	18
FECH	H295R_A	P48047	18
FECH	H295R_A	Q96I99	18
FECH	H295R_A	O15091	18
FECH	H295R_A	Q9BQ95	18
FECH	H295R_A	O00410	18
FECH	H295R_A	Q12849	18
FECH	H295R_A	Q9HD33	18
FECH	H295R_A	P23634	18
FECH	H295R_A	P05166	18
FECH	H295R_A	Q3ZCQ8	18
FECH	H295R_A	Q7Z4W1	18
FECH	H295R_A	Q9Y375	18
FECH	H295R_A	Q3SXM5	18
FECH	H295R_A	P50336	18
FECH	H295R_A	Q15120	18
FECH	H295R_A	Q96AG4	18
FECH	H295R_A	Q9BSJ8	18
FECH	H295R_A	P50990	18
FECH	H295R_A	O14983	18
FECH	H295R_A	Q9Y4P3	18
FECH	H295R_A	P78371	18
FECH	H295R_A	P61019	18
FECH	H295R_A	P34931	18
FECH	H295R_A	P04040	18
FECH	H295R_A	Q12904	18
FECH	H295R_A	Q02338	18
FECH	H295R_A	P33897	18
FECH	H295R_A	Q86WA8	18
FECH	H295R_A	Q9BZH6	18
FECH	H295R_A	Q13084	17
FECH	H295R_A	O75127	17
FECH	H295R_A	Q01082	17
FECH	H295R_A	P54098	17
FECH	H295R_A	P68032	17
FECH	H295R_A	P68133	17
FECH	H295R_A	O75323	17
FECH	H295R_A	Q10713	17
FECH	H295R_A	Q9NYY8	17
FECH	H295R_A	Q9Y2Z4	17
FECH	H295R_A	O75027	17
FECH	H295R_A	Q96CM8	17
FECH	H295R_A	P45954	17
FECH	H295R_A	P33121	17
FECH	H295R_A	Q15084	17
FECH	H295R_A	P49590	17
FECH	H295R_A	P42765	17
FECH	H295R_A	P35222	17
FECH	H295R_A	Q8N4Q0	17
FECH	H295R_A	P43897	17
FECH	H295R_A	P61586	17
FECH	H295R_A	Q8NI60	17
FECH	H295R_A	O95292	17
FECH	H295R_A	Q7L3T8	17
FECH	H295R_A	P04899	17
FECH	H295R_A	Q9HA92	17
FECH	H295R_A	Q9BVS5	17
FECH	H295R_A	P54652	17
FECH	H295R_A	O15320	17
FECH	H295R_A	P13861	17
FECH	H295R_A	Q13393	17
FECH	H295R_A	P02794	17
FECH	H295R_A	P01023	17
FECH	H295R_A	P45880	16
FECH	H295R_A	P35580	16
FECH	H295R_A	P22695	16
FECH	H295R_A	P41250	16
FECH	H295R_A	Q8NC60	16
FECH	H295R_A	P62736	16
FECH	H295R_A	P53621	16
FECH	H295R_A	Q9BYD1	16
FECH	H295R_A	O95299	16
FECH	H295R_A	Q9BXW7	16
FECH	H295R_A	Q7L576	16
FECH	H295R_A	P62424	16
FECH	H295R_A	P08238	16
FECH	H295R_A	Q9P035	16
FECH	H295R_A	P20020	16
FECH	H295R_A	P51148	16
FECH	H295R_A	O60506	16
FECH	H295R_A	Q15118	16
FECH	H295R_A	P12532	16
FECH	H295R_A	P49189	16
FECH	H295R_A	P62906	16
FECH	H295R_A	Q96CW1	16
FECH	H295R_A	P31943	16
FECH	H295R_A	P61604	16
FECH	H295R_A	Q8NBS9	16
FECH	H295R_A	Q9NUJ1	16
FECH	H295R_A	Q96HY7	16
FECH	H295R_A	Q92499	16
FECH	H295R_A	P51798	16
FECH	H295R_A	P18621	16
FECH	H295R_A	Q9Y3D2	16
FECH	H295R_A	P07099	16
FECH	H295R_A	Q9H4G0	16
FECH	H295R_A	P54803	16
FECH	H295R_A	P35625	16
FECH	H295R_A	Q6ZRP7	16
FECH	H295R_A	Q9UBJ2	16
FECH	H295R_A	Q3SY69	15
FECH	H295R_A	P35579	15
FECH	H295R_A	P51649	15
FECH	H295R_A	Q00059	15
FECH	H295R_A	Q9Y399	15
FECH	H295R_A	Q96I51	15
FECH	H295R_A	O00165	15
FECH	H295R_A	Q14197	15
FECH	H295R_A	Q6PML9	15
FECH	H295R_A	Q15293	15
FECH	H295R_A	Q9BUF5	15
FECH	H295R_A	A5A3E0	15
FECH	H295R_A	P49406	15
FECH	H295R_A	Q6ZNB6	15
FECH	H295R_A	P21953	15
FECH	H295R_A	P13804	15
FECH	H295R_A	P18031	15
FECH	H295R_A	Q08211	15
FECH	H295R_A	Q8N442	15
FECH	H295R_A	P07900	15
FECH	H295R_A	Q9Y490	15
FECH	H295R_A	P51553	15
FECH	H295R_A	P09001	15
FECH	H295R_A	Q05639	15
FECH	H295R_A	P62979	15
FECH	H295R_A	O94874	15
FECH	H295R_A	Q9NNW7	15
FECH	H295R_A	Q9Y3I0	15
FECH	H295R_A	P49368	15
FECH	H295R_A	Q9H4M9	15
FECH	H295R_A	Q93084	15
FECH	H295R_A	P07339	15
FECH	H295R_A	Q16850	15
FECH	H295R_A	P53634	15
FECH	H295R_A	O75688	15
FECH	H295R_A	P16435	15
FECH	H295R_A	Q96DZ1	15
FECH	H295R_A	O75165	15
FECH	H295R_A	P49675	15
FECH	H295R_A	O00408	15
FECH	H295R_A	Q8N5N7	14
FECH	H295R_A	Q96A35	14
FECH	H295R_A	Q8NCN5	14
FECH	H295R_A	Q8WVM0	14
FECH	H295R_A	Q8TAE8	14
FECH	H295R_A	P49821	14
FECH	H295R_A	Q96CS3	14
FECH	H295R_A	P08195	14
FECH	H295R_A	P23396	14
FECH	H295R_A	P82914	14
FECH	H295R_A	Q5T653	14
FECH	H295R_A	Q7KZF4	14
FECH	H295R_A	Q9UKU7	14
FECH	H295R_A	Q9UQ90	14
FECH	H295R_A	Q9NX63	14
FECH	H295R_A	Q96A33	14
FECH	H295R_A	P62269	14
FECH	H295R_A	O14936	14
FECH	H295R_A	P05388	14
FECH	H295R_A	P07954	14
FECH	H295R_A	Q9UBS4	14
FECH	H295R_A	P48643	14
FECH	H295R_A	P30042	14
FECH	H295R_A	P08134	14
FECH	H295R_A	Q9NVJ2	14
FECH	H295R_A	P61026	14
FECH	H295R_A	P30050	14
FECH	H295R_A	Q9BS26	14
FECH	H295R_A	Q8WVX9	14
FECH	H295R_A	Q9P0L0	14
FECH	H295R_A	P27797	14
FECH	H295R_A	P28799	14
FECH	H295R_A	Q8WUM4	14
FECH	H295R_A	Q8TEY7	14
FECH	H295R_A	Q53EP0	14
FECH	H295R_A	P02786	14
FECH	H295R_A	Q15208	14
FECH	H295R_A	P12277	14
FECH	H295R_A	Q9P0M2	14
FECH	H295R_A	P08686	14
FECH	H295R_A	P23368	13
FECH	H295R_A	P32322	13
FECH	H295R_A	P82664	13
FECH	H295R_A	P13637	13
FECH	H295R_A	Q9Y512	13
FECH	H295R_A	P53007	13
FECH	H295R_A	Q9HC36	13
FECH	H295R_A	P49448	13
FECH	H295R_A	P46777	13
FECH	H295R_A	P30084	13
FECH	H295R_A	P10515	13
FECH	H295R_A	Q13464	13
FECH	H295R_A	Q15046	13
FECH	H295R_A	Q96CU9	13
FECH	H295R_A	Q9NUB1	13
FECH	H295R_A	Q8NBN7	13
FECH	H295R_A	Q10567	13
FECH	H295R_A	P62873	13
FECH	H295R_A	P62701	13
FECH	H295R_A	P30044	13
FECH	H295R_A	O75390	13
FECH	H295R_A	Q08426	13
FECH	H295R_A	Q8IYU8	13
FECH	H295R_A	P61020	13
FECH	H295R_A	Q9UG56	13
FECH	H295R_A	P27348	13
FECH	H295R_A	P62136	13
FECH	H295R_A	P62140	13
FECH	H295R_A	Q8WV60	13
FECH	H295R_A	O43264	13
FECH	H295R_A	P62820	13
FECH	H295R_A	Q99832	13
FECH	H295R_A	P30405	13
FECH	H295R_A	Q9BQA1	13
FECH	H295R_A	P62937	13
FECH	H295R_A	Q9BY49	13
FECH	H295R_A	Q8N2K0	13
FECH	H295R_A	P04792	13
FECH	H295R_A	O60884	13
FECH	H295R_A	Q9NP72	13
FECH	H295R_A	Q86XL3	13
FECH	H295R_A	P31323	13
FECH	H295R_A	Q9Y6K5	13
FECH	H295R_A	Q9NP58	13
FECH	H295R_A	O94955	13
FECH	H295R_A	Q14573	12
FECH	H295R_A	P35232	12
FECH	H295R_A	A4D1E9	12
FECH	H295R_A	P54819	12
FECH	H295R_A	Q5JPH6	12
FECH	H295R_A	Q16531	12
FECH	H295R_A	Q9NWU5	12
FECH	H295R_A	Q96GW9	12
FECH	H295R_A	O43175	12
FECH	H295R_A	Q08J23	12
FECH	H295R_A	P62241	12
FECH	H295R_A	O95900	12
FECH	H295R_A	Q9Y2R5	12
FECH	H295R_A	Q9Y230	12
FECH	H295R_A	Q9BPX6	12
FECH	H295R_A	P63244	12
FECH	H295R_A	P17987	12
FECH	H295R_A	Q15365	12
FECH	H295R_A	Q9Y2Z9	12
FECH	H295R_A	P50991	12
FECH	H295R_A	P36873	12
FECH	H295R_A	P19338	12
FECH	H295R_A	Q07020	12
FECH	H295R_A	O95363	12
FECH	H295R_A	P62917	12
FECH	H295R_A	P18859	12
FECH	H295R_A	Q9H936	12
FECH	H295R_A	P27635	12
FECH	H295R_A	P17858	12
FECH	H295R_A	Q9HD20	12
FECH	H295R_A	P14314	12
FECH	H295R_A	P61353	12
FECH	H295R_A	Q15436	12
FECH	H295R_A	Q9BTZ2	12
FECH	H295R_A	P61224	12
FECH	H295R_A	P63241	12
FECH	H295R_A	Q9BSF4	12
FECH	H295R_A	P10253	12
FECH	H295R_A	Q9HD45	12
FECH	H295R_A	Q96QK1	12
FECH	H295R_A	P07195	12
FECH	H295R_A	Q13472	12
FECH	H295R_A	Q86Y79	12
FECH	H295R_A	P36404	12
FECH	H295R_A	P53675	12
FECH	H295R_A	Q9NXS2	12
FECH	H295R_A	Q9P2R3	12
FECH	H295R_A	P82909	12
FECH	H295R_A	Q8NFQ8	12
FECH	H295R_A	P29401	12
FECH	H295R_A	P00558	12
FECH	H295R_A	P12107	12
FECH	H295R_A	P05154	12
FECH	H295R_A	P57729	12
FECH	H295R_A	P49815	12
FECH	H295R_A	O75369	11
FECH	H295R_A	Q9NP92	11
FECH	H295R_A	Q8IXI1	11
FECH	H295R_A	P12814	11
FECH	H295R_A	Q9BYD3	11
FECH	H295R_A	Q53R41	11
FECH	H295R_A	Q9Y3B7	11
FECH	H295R_A	Q9Y2A7	11
FECH	H295R_A	Q9H2W6	11
FECH	H295R_A	P04844	11
FECH	H295R_A	Q96EY8	11
FECH	H295R_A	O14874	11
FECH	H295R_A	Q92947	11
FECH	H295R_A	Q13405	11
FECH	H295R_A	Q16718	11
FECH	H295R_A	Q15366	11
FECH	H295R_A	Q96CM3	11
FECH	H295R_A	Q9Y2Z2	11
FECH	H295R_A	Q08257	11
FECH	H295R_A	Q9HAV7	11
FECH	H295R_A	P49247	11
FECH	H295R_A	Q92841	11
FECH	H295R_A	P63104	11
FECH	H295R_A	Q8TEM1	11
FECH	H295R_A	Q99797	11
FECH	H295R_A	Q86U28	11
FECH	H295R_A	P09651	11
FECH	H295R_A	O94925	11
FECH	H295R_A	P07858	11
FECH	H295R_A	P35914	11
FECH	H295R_A	Q5JRA6	11
FECH	H295R_A	Q8WUD1	11
FECH	H295R_A	P31937	11
FECH	H295R_A	P08133	11
FECH	H295R_A	P36969	11
FECH	H295R_A	P22392	11
FECH	H295R_A	P30040	11
FECH	H295R_A	Q9BT17	11
FECH	H295R_A	O43488	11
FECH	H295R_A	Q14165	11
FECH	H295R_A	P30041	11
FECH	H295R_A	Q13948	11
FECH	H295R_A	P51151	11
FECH	H295R_A	Q96BM9	11
FECH	H295R_A	Q86TV6	11
FECH	H295R_A	P04062	11
FECH	H295R_A	Q8TDB4	11
FECH	H295R_A	Q32NB8	11
FECH	H295R_A	Q96JJ7	11
FECH	H295R_A	P07602	11
FECH	H295R_A	O15027	11
FECH	H295R_A	Q8NHP8	11
FECH	H295R_A	Q9H5Q4	11
FECH	H295R_A	P13051	11
FECH	H295R_A	O14734	11
FECH	H295R_A	P53992	11
FECH	H295R_A	Q9NZB8	11
FECH	H295R_A	Q8NDZ4	11
FECH	H295R_A	Q9Y2G8	11
FECH	H295R_A	Q9H270	11
FECH	H295R_A	Q8ND56	11
FECH	H295R_A	Q16654	11
FECH	H295R_A	P37268	11
FECH	H295R_A	P27338	11
FECH	H295R_A	Q9NVH0	10
FECH	H295R_A	Q9BYD2	10
FECH	H295R_A	Q9Y606	10
FECH	H295R_A	Q14315	10
FECH	H295R_A	P07203	10
FECH	H295R_A	Q9BYD6	10
FECH	H295R_A	Q96C36	10
FECH	H295R_A	P82912	10
FECH	H295R_A	Q9NVS2	10
FECH	H295R_A	P62258	10
FECH	H295R_A	P67809	10
FECH	H295R_A	Q96CB9	10
FECH	H295R_A	P13995	10
FECH	H295R_A	Q9UBX3	10
FECH	H295R_A	Q7L8L6	10
FECH	H295R_A	Q8IXB1	10
FECH	H295R_A	P60842	10
FECH	H295R_A	P62879	10
FECH	H295R_A	P22626	10
FECH	H295R_A	P26641	10
FECH	H295R_A	Q92506	10
FECH	H295R_A	Q8TB36	10
FECH	H295R_A	P17844	10
FECH	H295R_A	P53597	10
FECH	H295R_A	Q06830	10
FECH	H295R_A	O60762	10
FECH	H295R_A	Q53GQ0	10
FECH	H295R_A	Q8TCJ2	10
FECH	H295R_A	O75251	10
FECH	H295R_A	Q96BW9	10
FECH	H295R_A	Q9BVL4	10
FECH	H295R_A	Q13011	10
FECH	H295R_A	P17066	10
FECH	H295R_A	P01892	10
FECH	H295R_A	P31946	10
FECH	H295R_A	P62834	10
FECH	H295R_A	P21964	10
FECH	H295R_A	Q02543	10
FECH	H295R_A	Q13200	10
FECH	H295R_A	Q12959	10
FECH	H295R_A	P61513	10
FECH	H295R_A	Q86SX6	10
FECH	H295R_A	P11172	10
FECH	H295R_A	P01116	10
FECH	H295R_A	Q8NE01	10
FECH	H295R_A	P08240	10
FECH	H295R_A	O95571	10
FECH	H295R_A	Q01813	10
FECH	H295R_A	O43865	10
FECH	H295R_A	Q15274	10
FECH	H295R_A	O60568	10
FECH	H295R_A	Q96JB5	10
FECH	H295R_A	Q96EE3	10
FECH	H295R_A	Q6SZW1	10
FECH	H295R_A	Q8IV08	10
FECH	H295R_A	Q9UBQ7	10
FECH	H295R_A	O15321	10
FECH	H295R_A	Q8TBP6	10
FECH	H295R_A	Q5SWX8	10
FECH	H295R_A	P31689	10
FECH	H295R_A	P10586	10
FECH	H295R_A	Q9H269	10
FECH	H295R_A	Q9BUJ2	10
FECH	H295R_A	Q9NXV2	10
FECH	H295R_A	P98194	10
FECH	H295R_A	Q7L5N7	10
FECH	H295R_A	P08473	10
FECH	H295R_A	P01130	10
FECH	H295R_A	Q16769	10
FECH	H295R_A	P01344	10
FECH	H295R_A	Q12770	10
FECH	H295R_A	Q96CW5	10
FECH	H295R_A	Q9Y2Q9	9
FECH	H295R_A	Q9NQ50	9
FECH	H295R_A	Q9BSH4	9
FECH	H295R_A	Q96I59	9
FECH	H295R_A	Q86YZ3	9
FECH	H295R_A	P35221	9
FECH	H295R_A	P55072	9
FECH	H295R_A	P53701	9
FECH	H295R_A	Q9Y6C9	9
FECH	H295R_A	P53618	9
FECH	H295R_A	Q6P1L8	9
FECH	H295R_A	Q96SZ6	9
FECH	H295R_A	O75947	9
FECH	H295R_A	Q9HA77	9
FECH	H295R_A	P08754	9
FECH	H295R_A	Q9BSD7	9
FECH	H295R_A	Q9P032	9
FECH	H295R_A	P22234	9
FECH	H295R_A	P39656	9
FECH	H295R_A	Q96QE5	9
FECH	H295R_A	P62280	9
FECH	H295R_A	Q96DP5	9
FECH	H295R_A	Q8N4T8	9
FECH	H295R_A	Q9BSH5	9
FECH	H295R_A	Q96GK7	9
FECH	H295R_A	P26440	9
FECH	H295R_A	Q9UJ83	9
FECH	H295R_A	P35606	9
FECH	H295R_A	P23528	9
FECH	H295R_A	Q9Y265	9
FECH	H295R_A	P63000	9
FECH	H295R_A	P11940	9
FECH	H295R_A	P62888	9
FECH	H295R_A	P55809	9
FECH	H295R_A	Q9HBH5	9
FECH	H295R_A	P62750	9
FECH	H295R_A	P10316	9
FECH	H295R_A	Q969Y2	9
FECH	H295R_A	Q9BU61	9
FECH	H295R_A	O15254	9
FECH	H295R_A	Q86VP6	9
FECH	H295R_A	O15173	9
FECH	H295R_A	P53370	9
FECH	H295R_A	Q86YH6	9
FECH	H295R_A	Q9UL25	9
FECH	H295R_A	P84095	9
FECH	H295R_A	Q16181	9
FECH	H295R_A	Q9Y2Q3	9
FECH	H295R_A	Q8NFF5	9
FECH	H295R_A	P61313	9
FECH	H295R_A	Q9NZ01	9
FECH	H295R_A	Q5TC12	9
FECH	H295R_A	P40227	9
FECH	H295R_A	P22102	9
FECH	H295R_A	P14324	9
FECH	H295R_A	Q15019	9
FECH	H295R_A	Q6IAA8	9
FECH	H295R_A	Q9H0U4	9
FECH	H295R_A	P06748	9
FECH	H295R_A	Q9HB90	9
FECH	H295R_A	P18085	9
FECH	H295R_A	P60174	9
FECH	H295R_A	Q8IVH4	9
FECH	H295R_A	P13489	9
FECH	H295R_A	P23284	9
FECH	H295R_A	Q8NBQ5	9
FECH	H295R_A	Q15437	9
FECH	H295R_A	Q14974	9
FECH	H295R_A	Q14764	9
FECH	H295R_A	Q9HC07	9
FECH	H295R_A	O76024	9
FECH	H295R_A	P02787	9
FECH	H295R_A	Q9H089	9
FECH	H295R_A	Q9HAU0	9
FECH	H295R_A	Q8WZA1	9
FECH	H295R_A	Q92973	9
FECH	H295R_A	Q9Y3R0	9
FECH	H295R_A	P15924	8
FECH	H295R_A	Q04695	8
FECH	H295R_A	P28838	8
FECH	H295R_A	Q9Y277	8
FECH	H295R_A	P24539	8
FECH	H295R_A	Q7Z2W9	8
FECH	H295R_A	Q9UH62	8
FECH	H295R_A	O95678	8
FECH	H295R_A	Q9P0J0	8
FECH	H295R_A	P19404	8
FECH	H295R_A	Q969V3	8
FECH	H295R_A	Q9H3G5	8
FECH	H295R_A	Q96EL2	8
FECH	H295R_A	O75116	8
FECH	H295R_A	Q16795	8
FECH	H295R_A	O75616	8
FECH	H295R_A	Q9Y3D3	8
FECH	H295R_A	O75694	8
FECH	H295R_A	O00217	8
FECH	H295R_A	Q8N0V3	8
FECH	H295R_A	Q9Y678	8
FECH	H295R_A	Q16540	8
FECH	H295R_A	Q8WUK0	8
FECH	H295R_A	Q9NX20	8
FECH	H295R_A	Q96GC5	8
FECH	H295R_A	P82932	8
FECH	H295R_A	Q14318	8
FECH	H295R_A	Q9Y291	8
FECH	H295R_A	P23786	8
FECH	H295R_A	P61247	8
FECH	H295R_A	Q16762	8
FECH	H295R_A	Q9UIJ7	8
FECH	H295R_A	P04075	8
FECH	H295R_A	O14773	8
FECH	H295R_A	Q8IWA4	8
FECH	H295R_A	Q13425	8
FECH	H295R_A	Q7L592	8
FECH	H295R_A	Q16740	8
FECH	H295R_A	Q9NX40	8
FECH	H295R_A	Q9H974	8
FECH	H295R_A	Q15119	8
FECH	H295R_A	Q6IAN0	8
FECH	H295R_A	O75381	8
FECH	H295R_A	Q9NW81	8
FECH	H295R_A	Q9Y6M9	8
FECH	H295R_A	Q8N766	8
FECH	H295R_A	P24666	8
FECH	H295R_A	P05386	8
FECH	H295R_A	P50914	8
FECH	H295R_A	Q8NC51	8
FECH	H295R_A	P62826	8
FECH	H295R_A	Q99766	8
FECH	H295R_A	P22307	8
FECH	H295R_A	Q0P651	8
FECH	H295R_A	P61981	8
FECH	H295R_A	Q05655	8
FECH	H295R_A	Q8WUM0	8
FECH	H295R_A	Q14008	8
FECH	H295R_A	Q8NBJ5	8
FECH	H295R_A	P11233	8
FECH	H295R_A	P12081	8
FECH	H295R_A	P01111	8
FECH	H295R_A	P63096	8
FECH	H295R_A	Q9HCL2	8
FECH	H295R_A	P56962	8
FECH	H295R_A	Q9UHG3	8
FECH	H295R_A	Q99536	8
FECH	H295R_A	Q9BUB7	8
FECH	H295R_A	Q6IQ22	8
FECH	H295R_A	Q9H1K1	8
FECH	H295R_A	Q9Y224	8
FECH	H295R_A	Q13057	8
FECH	H295R_A	Q96A65	8
FECH	H295R_A	P11234	8
FECH	H295R_A	P29992	8
FECH	H295R_A	P06744	8
FECH	H295R_A	O14828	8
FECH	H295R_A	Q05932	8
FECH	H295R_A	Q9UBM7	8
FECH	H295R_A	Q99470	8
FECH	H295R_A	P35637	8
FECH	H295R_A	Q13155	8
FECH	H295R_A	Q9UBV2	8
FECH	H295R_A	Q8NF50	8
FECH	H295R_A	Q15286	8
FECH	H295R_A	Q9BQG2	8
FECH	H295R_A	Q96QR8	8
FECH	H295R_A	P15586	8
FECH	H295R_A	O00203	8
FECH	H295R_A	Q01844	8
FECH	H295R_A	P11117	8
FECH	H295R_A	Q86XE5	8
FECH	H295R_A	P84085	8
FECH	H295R_A	P52701	8
FECH	H295R_A	O94806	8
FECH	H295R_A	Q96QE2	8
FECH	H295R_A	Q9P291	8
FECH	H295R_A	O14672	8
FECH	H295R_A	Q96T51	8
FECH	H295R_A	O15498	8
FECH	H295R_A	P02792	8
FECH	H295R_A	Q99523	8
FECH	H295R_A	Q8N122	8
FECH	H295R_A	Q14677	8
FECH	H295R_A	Q8N2G8	8
FECH	H295R_A	Q92538	8
FECH	H295R_A	Q5T2N8	7
FECH	H295R_A	P13010	7
FECH	H295R_A	Q8IVS2	7
FECH	H295R_A	Q9P2J5	7
FECH	H295R_A	P11171	7
FECH	H295R_A	P13073	7
FECH	H295R_A	Q9H0R6	7
FECH	H295R_A	Q86UY8	7
FECH	H295R_A	O75879	7
FECH	H295R_A	Q9NRF8	7
FECH	H295R_A	Q5T440	7
FECH	H295R_A	Q7Z7H8	7
FECH	H295R_A	Q8N1F8	7
FECH	H295R_A	P05787	7
FECH	H295R_A	Q9Y3D5	7
FECH	H295R_A	Q9P258	7
FECH	H295R_A	O15235	7
FECH	H295R_A	Q9H7Z7	7
FECH	H295R_A	Q02809	7
FECH	H295R_A	Q6P4A7	7
FECH	H295R_A	P16989	7
FECH	H295R_A	Q96BR5	7
FECH	H295R_A	P15531	7
FECH	H295R_A	O75964	7
FECH	H295R_A	Q9Y3E5	7
FECH	H295R_A	P46781	7
FECH	H295R_A	Q92820	7
FECH	H295R_A	Q9UKS6	7
FECH	H295R_A	Q14141	7
FECH	H295R_A	P62244	7
FECH	H295R_A	O75131	7
FECH	H295R_A	Q13505	7
FECH	H295R_A	Q15738	7
FECH	H295R_A	Q9UI43	7
FECH	H295R_A	Q9H3N1	7
FECH	H295R_A	P51571	7
FECH	H295R_A	Q9HD34	7
FECH	H295R_A	Q5HYI7	7
FECH	H295R_A	P43378	7
FECH	H295R_A	Q04917	7
FECH	H295R_A	P05534	7
FECH	H295R_A	P30447	7
FECH	H295R_A	P15880	7
FECH	H295R_A	P40429	7
FECH	H295R_A	Q14108	7
FECH	H295R_A	A0FGR8	7
FECH	H295R_A	P51572	7
FECH	H295R_A	Q96TC7	7
FECH	H295R_A	Q9UFN0	7
FECH	H295R_A	P61204	7
FECH	H295R_A	P84077	7
FECH	H295R_A	O15270	7
FECH	H295R_A	P57088	7
FECH	H295R_A	Q96RR1	7
FECH	H295R_A	P62829	7
FECH	H295R_A	Q99497	7
FECH	H295R_A	P83731	7
FECH	H295R_A	P27694	7
FECH	H295R_A	P18077	7
FECH	H295R_A	Q9UHD8	7
FECH	H295R_A	Q9Y6H3	7
FECH	H295R_A	P60953	7
FECH	H295R_A	Q16527	7
FECH	H295R_A	Q9H019	7
FECH	H295R_A	Q12906	7
FECH	H295R_A	Q9NZB2	7
FECH	H295R_A	P46783	7
FECH	H295R_A	Q96HE7	7
FECH	H295R_A	P20674	7
FECH	H295R_A	P16278	7
FECH	H295R_A	P49207	7
FECH	H295R_A	O00560	7
FECH	H295R_A	Q9UMS0	7
FECH	H295R_A	O00142	7
FECH	H295R_A	Q15629	7
FECH	H295R_A	Q9NUM4	7
FECH	H295R_A	Q96HN2	7
FECH	H295R_A	P17812	7
FECH	H295R_A	P51687	7
FECH	H295R_A	Q8N5M1	7
FECH	H295R_A	Q6IN84	7
FECH	H295R_A	O75436	7
FECH	H295R_A	Q15165	7
FECH	H295R_A	Q86WU2	7
FECH	H295R_A	Q4G0F5	7
FECH	H295R_A	P50395	7
FECH	H295R_A	Q9BUE6	7
FECH	H295R_A	P11388	7
FECH	H295R_A	P78347	7
FECH	H295R_A	P13591	7
FECH	H295R_A	P22314	7
FECH	H295R_A	Q8NBJ4	7
FECH	H295R_A	Q9UHA4	7
FECH	H295R_A	P17612	7
FECH	H295R_A	Q9Y281	7
FECH	H295R_A	Q8NAT1	7
FECH	H295R_A	P05186	7
FECH	H295R_A	Q567V2	7
FECH	H295R_A	P22059	7
FECH	H295R_A	Q68CQ7	7
FECH	H295R_A	Q7L1I2	7
FECH	H295R_A	Q9UKG9	7
FECH	H295R_A	P36897	7
FECH	H295R_A	Q03519	7
FECH	H295R_A	Q16739	7
FECH	H295R_A	Q9H553	7
FECH	H295R_A	Q9UBX1	7
FECH	H295R_A	P19021	7
FECH	H295R_A	Q14849	7
FECH	H295R_A	Q6L9W6	7
FECH	H295R_A	Q99489	7
FECH	H295R_A	P40616	7
FECH	H295R_A	Q08AM6	7
FECH	H295R_A	P13797	6
FECH	H295R_A	Q6P087	6
FECH	H295R_A	P12035	6
FECH	H295R_A	O00330	6
FECH	H295R_A	Q8NBU5	6
FECH	H295R_A	P47985	6
FECH	H295R_A	O96008	6
FECH	H295R_A	P03928	6
FECH	H295R_A	P13646	6
FECH	H295R_A	Q96S66	6
FECH	H295R_A	Q9H4B7	6
FECH	H295R_A	P14866	6
FECH	H295R_A	P27144	6
FECH	H295R_A	Q7Z7F7	6
FECH	H295R_A	Q96E29	6
FECH	H295R_A	P52815	6
FECH	H295R_A	P52789	6
FECH	H295R_A	Q14CZ7	6
FECH	H295R_A	Q9NRX2	6
FECH	H295R_A	P53985	6
FECH	H295R_A	Q96ER9	6
FECH	H295R_A	Q6P2Q9	6
FECH	H295R_A	O43390	6
FECH	H295R_A	P22061	6
FECH	H295R_A	O75396	6
FECH	H295R_A	Q9Y2C4	6
FECH	H295R_A	Q15155	6
FECH	H295R_A	P69849	6
FECH	H295R_A	O43920	6
FECH	H295R_A	Q8IXM3	6
FECH	H295R_A	Q70CQ3	6
FECH	H295R_A	P25325	6
FECH	H295R_A	Q5XKE5	6
FECH	H295R_A	O95822	6
FECH	H295R_A	Q5JPE7	6
FECH	H295R_A	A6NKT7	6
FECH	H295R_A	P26373	6
FECH	H295R_A	P52272	6
FECH	H295R_A	P29966	6
FECH	H295R_A	P51991	6
FECH	H295R_A	Q99551	6
FECH	H295R_A	O96000	6
FECH	H295R_A	Q9Y5M8	6
FECH	H295R_A	Q6P587	6
FECH	H295R_A	Q6P2I3	6
FECH	H295R_A	Q96AY3	6
FECH	H295R_A	P60763	6
FECH	H295R_A	Q14240	6
FECH	H295R_A	P33527	6
FECH	H295R_A	P38606	6
FECH	H295R_A	P30038	6
FECH	H295R_A	P62910	6
FECH	H295R_A	P02768	6
FECH	H295R_A	P46776	6
FECH	H295R_A	P57721	6
FECH	H295R_A	Q8WV74	6
FECH	H295R_A	P54920	6
FECH	H295R_A	Q14344	6
FECH	H295R_A	Q13561	6
FECH	H295R_A	P26232	6
FECH	H295R_A	Q93008	6
FECH	H295R_A	P55795	6
FECH	H295R_A	P42126	6
FECH	H295R_A	P46779	6
FECH	H295R_A	P35270	6
FECH	H295R_A	Q9Y285	6
FECH	H295R_A	Q9UI12	6
FECH	H295R_A	O14561	6
FECH	H295R_A	Q9BRT2	6
FECH	H295R_A	Q6KCM7	6
FECH	H295R_A	Q969X5	6
FECH	H295R_A	Q12905	6
FECH	H295R_A	P61254	6
FECH	H295R_A	Q49A26	6
FECH	H295R_A	P14854	6
FECH	H295R_A	Q07866	6
FECH	H295R_A	Q99805	6
FECH	H295R_A	Q53H82	6
FECH	H295R_A	Q9BVV7	6
FECH	H295R_A	P62158	6
FECH	H295R_A	Q9NXW2	6
FECH	H295R_A	Q8NF37	6
FECH	H295R_A	Q9NQL2	6
FECH	H295R_A	Q13555	6
FECH	H295R_A	Q15526	6
FECH	H295R_A	P84103	6
FECH	H295R_A	P42167	6
FECH	H295R_A	P33316	6
FECH	H295R_A	P07737	6
FECH	H295R_A	P99999	6
FECH	H295R_A	Q86WW8	6
FECH	H295R_A	Q9H0B6	6
FECH	H295R_A	P20700	6
FECH	H295R_A	O95870	6
FECH	H295R_A	Q8TAF3	6
FECH	H295R_A	Q8NBM4	6
FECH	H295R_A	Q9C037	6
FECH	H295R_A	Q9NRG9	6
FECH	H295R_A	P62899	6
FECH	H295R_A	Q49AM1	6
FECH	H295R_A	P27105	6
FECH	H295R_A	P42785	6
FECH	H295R_A	P43307	6
FECH	H295R_A	P08865	6
FECH	H295R_A	P62745	6
FECH	H295R_A	Q9BX68	6
FECH	H295R_A	Q9Y2Q5	6
FECH	H295R_A	Q13148	6
FECH	H295R_A	Q9NYL9	6
FECH	H295R_A	Q9UL54	6
FECH	H295R_A	Q15417	6
FECH	H295R_A	P50148	6
FECH	H295R_A	Q9ULC3	6
FECH	H295R_A	P13196	6
FECH	H295R_A	P37198	6
FECH	H295R_A	Q52LJ0	6
FECH	H295R_A	O75569	6
FECH	H295R_A	P08758	6
FECH	H295R_A	P37108	6
FECH	H295R_A	Q9BTV4	6
FECH	H295R_A	Q15907	6
FECH	H295R_A	P0C7P0	6
FECH	H295R_A	Q9P0K7	6
FECH	H295R_A	P13798	6
FECH	H295R_A	P10619	6
FECH	H295R_A	P10301	6
FECH	H295R_A	Q96B77	6
FECH	H295R_A	O60841	6
FECH	H295R_A	Q14258	6
FECH	H295R_A	Q5VT25	6
FECH	H295R_A	Q08379	6
FECH	H295R_A	P62081	6
FECH	H295R_A	P16152	6
FECH	H295R_A	Q10471	6
FECH	H295R_A	Q9Y2W1	6
FECH	H295R_A	Q8N4L2	6
FECH	H295R_A	P78540	6
FECH	H295R_A	Q08431	6
FECH	H295R_A	Q9NP90	6
FECH	H295R_A	Q5VST6	6
FECH	H295R_A	Q96JC1	6
FECH	H295R_A	Q9Y4H2	6
FECH	H295R_A	Q8N6Y2	6
FECH	H295R_A	P07942	6
FECH	H295R_A	Q658Y4	6
FECH	H295R_A	Q8WTV0	6
FECH	H295R_A	P21439	6
FECH	H295R_A	Q96K12	6
FECH	H295R_A	P11511	6
FECH	H295R_A	Q9BRR6	6
FECH	H295R_A	Q9ULS5	6
FECH	H295R_A	O00429	6
FECH	H295R_A	P10909	6
FECH	H295R_A	P20337	6
FECH	H295R_A	Q6PCB7	6
FECH	H295R_A	O14531	6
FECH	H295R_A	Q68DH5	6
FECH	H295R_A	Q6P179	6
FECH	H295R_A	Q96AX1	6
FECH	H295R_A	Q9BSJ2	6
FECH	H295R_A	O75882	6
FECH	H295R_A	P30464	6
FECH	H295R_A	P30484	6
FECH	H295R_A	P43246	6
FECH	H295R_A	Q12866	6
FECH	H295R_A	Q13131	6
FECH	H295R_A	Q14627	6
FECH	H295R_A	Q96Q05	6
FECH	H295R_A	Q96RQ1	6
FECH	H295R_A	Q9P2T1	6
FECH	H295R_A	Q5D862	5
FECH	H295R_A	Q86TX2	5
FECH	H295R_A	Q5T749	5
FECH	H295R_A	P49753	5
FECH	H295R_A	Q7Z6M4	5
FECH	H295R_A	Q14160	5
FECH	H295R_A	O94973	5
FECH	H295R_A	P51970	5
FECH	H295R_A	Q7Z794	5
FECH	H295R_A	Q96H55	5
FECH	H295R_A	Q16513	5
FECH	H295R_A	P62805	5
FECH	H295R_A	Q9BQ69	5
FECH	H295R_A	Q9H0U6	5
FECH	H295R_A	Q9HC21	5
FECH	H295R_A	P12268	5
FECH	H295R_A	Q8TAA5	5
FECH	H295R_A	Q8NBX0	5
FECH	H295R_A	Q9BYC8	5
FECH	H295R_A	Q9H223	5
FECH	H295R_A	O95168	5
FECH	H295R_A	Q15070	5
FECH	H295R_A	P0C7P4	5
FECH	H295R_A	P63092	5
FECH	H295R_A	Q5JWF2	5
FECH	H295R_A	Q9NTX5	5
FECH	H295R_A	Q9P0M9	5
FECH	H295R_A	Q9NX14	5
FECH	H295R_A	Q16836	5
FECH	H295R_A	Q5JTJ3	5
FECH	H295R_A	P35749	5
FECH	H295R_A	Q6P1X6	5
FECH	H295R_A	P82921	5
FECH	H295R_A	Q9HAV0	5
FECH	H295R_A	O60749	5
FECH	H295R_A	Q13308	5
FECH	H295R_A	P62277	5
FECH	H295R_A	Q9BZF1	5
FECH	H295R_A	O00483	5
FECH	H295R_A	Q13557	5
FECH	H295R_A	P60660	5
FECH	H295R_A	Q9HCU5	5
FECH	H295R_A	Q86TW2	5
FECH	H295R_A	Q9BSJ5	5
FECH	H295R_A	P06865	5
FECH	H295R_A	P26599	5
FECH	H295R_A	P62913	5
FECH	H295R_A	P00338	5
FECH	H295R_A	Q8WWC4	5
FECH	H295R_A	O43772	5
FECH	H295R_A	P29353	5
FECH	H295R_A	Q9NWS8	5
FECH	H295R_A	P56556	5
FECH	H295R_A	Q8WVM8	5
FECH	H295R_A	O43169	5
FECH	H295R_A	Q13310	5
FECH	H295R_A	Q9UNX3	5
FECH	H295R_A	O75643	5
FECH	H295R_A	P32119	5
FECH	H295R_A	P13674	5
FECH	H295R_A	P20340	5
FECH	H295R_A	Q9HCN8	5
FECH	H295R_A	O75608	5
FECH	H295R_A	Q9NUP9	5
FECH	H295R_A	Q8N5K1	5
FECH	H295R_A	A6NHL2	5
FECH	H295R_A	Q8TC12	5
FECH	H295R_A	O14925	5
FECH	H295R_A	Q5SRD1	5
FECH	H295R_A	O14715	5
FECH	H295R_A	P48739	5
FECH	H295R_A	P57740	5
FECH	H295R_A	P25205	5
FECH	H295R_A	Q8NE71	5
FECH	H295R_A	P43243	5
FECH	H295R_A	P46778	5
FECH	H295R_A	Q6P161	5
FECH	H295R_A	P23919	5
FECH	H295R_A	P27816	5
FECH	H295R_A	P17540	5
FECH	H295R_A	O95881	5
FECH	H295R_A	P16403	5
FECH	H295R_A	Q92599	5
FECH	H295R_A	Q86X76	5
FECH	H295R_A	Q96DB5	5
FECH	H295R_A	Q7LGA3	5
FECH	H295R_A	Q16352	5
FECH	H295R_A	Q68D91	5
FECH	H295R_A	P61006	5
FECH	H295R_A	Q5U5X0	5
FECH	H295R_A	O14579	5
FECH	H295R_A	P04439	5
FECH	H295R_A	Q13907	5
FECH	H295R_A	O14880	5
FECH	H295R_A	P18462	5
FECH	H295R_A	Q32P28	5
FECH	H295R_A	Q13085	5
FECH	H295R_A	Q8NCA5	5
FECH	H295R_A	O60282	5
FECH	H295R_A	P42677	5
FECH	H295R_A	P50897	5
FECH	H295R_A	Q71UM5	5
FECH	H295R_A	Q12840	5
FECH	H295R_A	Q14BN4	5
FECH	H295R_A	P06899	5
FECH	H295R_A	P23527	5
FECH	H295R_A	P33778	5
FECH	H295R_A	Q16778	5
FECH	H295R_A	O60814	5
FECH	H295R_A	P57053	5
FECH	H295R_A	P58876	5
FECH	H295R_A	P62807	5
FECH	H295R_A	Q5QNW6	5
FECH	H295R_A	Q93079	5
FECH	H295R_A	Q99877	5
FECH	H295R_A	Q99879	5
FECH	H295R_A	Q99880	5
FECH	H295R_A	P01112	5
FECH	H295R_A	Q86T03	5
FECH	H295R_A	Q8N257	5
FECH	H295R_A	P61221	5
FECH	H295R_A	Q14C86	5
FECH	H295R_A	Q07955	5
FECH	H295R_A	O15382	5
FECH	H295R_A	P52597	5
FECH	H295R_A	P23246	5
FECH	H295R_A	Q9Y383	5
FECH	H295R_A	P62491	5
FECH	H295R_A	O43504	5
FECH	H295R_A	P55209	5
FECH	H295R_A	Q13637	5
FECH	H295R_A	Q8WUY8	5
FECH	H295R_A	O14966	5
FECH	H295R_A	P23258	5
FECH	H295R_A	Q86X29	5
FECH	H295R_A	Q2T9J0	5
FECH	H295R_A	Q99653	5
FECH	H295R_A	P50151	5
FECH	H295R_A	Q7Z434	5
FECH	H295R_A	P05455	5
FECH	H295R_A	P31150	5
FECH	H295R_A	P42166	5
FECH	H295R_A	Q9NUI1	5
FECH	H295R_A	P22694	5
FECH	H295R_A	P20742	5
FECH	H295R_A	Q9Y2H1	5
FECH	H295R_A	P49257	5
FECH	H295R_A	Q16563	5
FECH	H295R_A	O14980	5
FECH	H295R_A	Q96KC8	5
FECH	H295R_A	Q13190	5
FECH	H295R_A	O60613	5
FECH	H295R_A	Q96RF0	5
FECH	H295R_A	Q92804	5
FECH	H295R_A	Q9Y679	5
FECH	H295R_A	Q9P1Y5	5
FECH	H295R_A	Q8N5G2	5
FECH	H295R_A	Q9UNH7	5
FECH	H295R_A	Q9BS92	5
FECH	H295R_A	Q9NRH3	5
FECH	H295R_A	Q86YV9	5
FECH	H295R_A	P48745	5
FECH	H295R_A	O94923	5
FECH	H295R_A	O95864	5
FECH	H295R_A	Q9BRR3	5
FECH	H295R_A	Q9ULV0	5
FECH	H295R_A	O96014	5
FECH	H295R_A	P15559	5
FECH	H295R_A	Q56VL3	5
FECH	H295R_A	Q7L523	5
FECH	H295R_A	Q15785	5
FECH	H295R_A	Q5VZM2	5
FECH	H295R_A	O14656	5
FECH	H295R_A	O75874	5
FECH	H295R_A	P54619	5
FECH	H295R_A	Q9Y282	5
FECH	H295R_A	Q9Y287	5
FECH	H295R_A	O14649	5
FECH	H295R_A	P56199	5
FECH	H295R_A	P80370	5
FECH	H295R_A	Q13795	5
FECH	H295R_A	Q15125	5
FECH	H295R_A	Q9HBH0	5
FECH	H295R_A	O75427	5
FECH	H295R_A	O96005	5
FECH	H295R_A	P04222	5
FECH	H295R_A	P30450	5
FECH	H295R_A	P30453	5
FECH	H295R_A	P30457	5
FECH	H295R_A	P50281	5
FECH	H295R_A	Q5EBM0	5
FECH	H295R_A	Q6R327	5
FECH	H295R_A	Q7Z695	5
FECH	H295R_A	Q96JI7	5
FECH	H295R_A	Q96RT1	5
FECH	H295R_A	Q9BXS4	5
FECH	H295R_A	Q9H2V7	5
FECH	H295R_A	Q9HCG7	5
FECH	H295R_A	Q9NXN4	5
FECH	H295R_A	Q9UKM7	5
FECH	H295R_A	P08574	4
FECH	H295R_A	Q9BYC9	4
FECH	H295R_A	Q9H9B4	4
FECH	H295R_A	Q14203	4
FECH	H295R_A	Q96F07	4
FECH	H295R_A	Q969Z3	4
FECH	H295R_A	Q8N983	4
FECH	H295R_A	Q6P1Q0	4
FECH	H295R_A	P25398	4
FECH	H295R_A	Q9NPE2	4
FECH	H295R_A	O14949	4
FECH	H295R_A	Q86YS7	4
FECH	H295R_A	Q9NWU1	4
FECH	H295R_A	P50570	4
FECH	H295R_A	O94905	4
FECH	H295R_A	O15020	4
FECH	H295R_A	P26639	4
FECH	H295R_A	P26196	4
FECH	H295R_A	P60228	4
FECH	H295R_A	Q5HYK3	4
FECH	H295R_A	O43819	4
FECH	H295R_A	Q9HCE1	4
FECH	H295R_A	O94813	4
FECH	H295R_A	Q92900	4
FECH	H295R_A	P62249	4
FECH	H295R_A	P20042	4
FECH	H295R_A	Q9H4K7	4
FECH	H295R_A	P61619	4
FECH	H295R_A	Q96DA6	4
FECH	H295R_A	P10606	4
FECH	H295R_A	Q99758	4
FECH	H295R_A	O43716	4
FECH	H295R_A	Q16775	4
FECH	H295R_A	Q7Z4G4	4
FECH	H295R_A	Q15758	4
FECH	H295R_A	Q8NI37	4
FECH	H295R_A	Q9NTJ3	4
FECH	H295R_A	O75431	4
FECH	H295R_A	Q8TB37	4
FECH	H295R_A	Q5VUJ6	4
FECH	H295R_A	P62263	4
FECH	H295R_A	Q6DKK2	4
FECH	H295R_A	P39019	4
FECH	H295R_A	P60891	4
FECH	H295R_A	P67775	4
FECH	H295R_A	P20648	4
FECH	H295R_A	O60783	4
FECH	H295R_A	Q9Y5J7	4
FECH	H295R_A	Q92575	4
FECH	H295R_A	O15460	4
FECH	H295R_A	O43242	4
FECH	H295R_A	Q9H0U3	4
FECH	H295R_A	P62495	4
FECH	H295R_A	O43813	4
FECH	H295R_A	Q8N465	4
FECH	H295R_A	Q9NZN3	4
FECH	H295R_A	Q9BW27	4
FECH	H295R_A	Q14554	4
FECH	H295R_A	Q08945	4
FECH	H295R_A	Q9NVA2	4
FECH	H295R_A	Q99442	4
FECH	H295R_A	P49757	4
FECH	H295R_A	P62851	4
FECH	H295R_A	Q96E11	4
FECH	H295R_A	Q9NVA1	4
FECH	H295R_A	Q9Y5L4	4
FECH	H295R_A	Q8N3Z3	4
FECH	H295R_A	P63167	4
FECH	H295R_A	O15031	4
FECH	H295R_A	O14950	4
FECH	H295R_A	P19105	4
FECH	H295R_A	Q96A26	4
FECH	H295R_A	Q9NXH9	4
FECH	H295R_A	P30493	4
FECH	H295R_A	Q8TCC3	4
FECH	H295R_A	P10599	4
FECH	H295R_A	P58557	4
FECH	H295R_A	P52429	4
FECH	H295R_A	P84098	4
FECH	H295R_A	A8MXV4	4
FECH	H295R_A	P10412	4
FECH	H295R_A	O95347	4
FECH	H295R_A	Q9Y6H1	4
FECH	H295R_A	P17980	4
FECH	H295R_A	Q95604	4
FECH	H295R_A	Q9NXA8	4
FECH	H295R_A	P49458	4
FECH	H295R_A	P62266	4
FECH	H295R_A	P30508	4
FECH	H295R_A	P08708	4
FECH	H295R_A	P63208	4
FECH	H295R_A	P30492	4
FECH	H295R_A	P55735	4
FECH	H295R_A	Q9NUT2	4
FECH	H295R_A	P12004	4
FECH	H295R_A	Q99460	4
FECH	H295R_A	Q9Y2R0	4
FECH	H295R_A	Q8NC56	4
FECH	H295R_A	Q8TCT9	4
FECH	H295R_A	Q12769	4
FECH	H295R_A	Q15029	4
FECH	H295R_A	Q8WU76	4
FECH	H295R_A	O14617	4
FECH	H295R_A	Q9Y6N5	4
FECH	H295R_A	P48651	4
FECH	H295R_A	Q9Y3U8	4
FECH	H295R_A	Q12907	4
FECH	H295R_A	P49755	4
FECH	H295R_A	P56937	4
FECH	H295R_A	O14967	4
FECH	H295R_A	Q8N2F6	4
FECH	H295R_A	Q96AB3	4
FECH	H295R_A	Q14168	4
FECH	H295R_A	P62330	4
FECH	H295R_A	Q5HYI8	4
FECH	H295R_A	P10319	4
FECH	H295R_A	P26368	4
FECH	H295R_A	Q9H649	4
FECH	H295R_A	Q8WVC6	4
FECH	H295R_A	P28482	4
FECH	H295R_A	Q9Y6I9	4
FECH	H295R_A	Q8IZ81	4
FECH	H295R_A	O94788	4
FECH	H295R_A	Q9BYI3	4
FECH	H295R_A	Q9NRW7	4
FECH	H295R_A	O14832	4
FECH	H295R_A	Q92930	4
FECH	H295R_A	Q9HB71	4
FECH	H295R_A	Q03518	4
FECH	H295R_A	P08243	4
FECH	H295R_A	P30456	4
FECH	H295R_A	Q330K2	4
FECH	H295R_A	Q5SRE5	4
FECH	H295R_A	Q96CQ1	4
FECH	H295R_A	P53999	4
FECH	H295R_A	Q13838	4
FECH	H295R_A	Q9Y394	4
FECH	H295R_A	P35610	4
FECH	H295R_A	P04080	4
FECH	H295R_A	Q6NUQ4	4
FECH	H295R_A	Q8TBA6	4
FECH	H295R_A	P35813	4
FECH	H295R_A	Q14011	4
FECH	H295R_A	Q8N8R3	4
FECH	H295R_A	Q9H4G4	4
FECH	H295R_A	O00400	4
FECH	H295R_A	P35611	4
FECH	H295R_A	Q13263	4
FECH	H295R_A	Q8N5I2	4
FECH	H295R_A	Q9BT40	4
FECH	H295R_A	Q9Y2T2	4
FECH	H295R_A	P20073	4
FECH	H295R_A	P43686	4
FECH	H295R_A	P61201	4
FECH	H295R_A	Q9Y6K0	4
FECH	H295R_A	O75340	4
FECH	H295R_A	P09471	4
FECH	H295R_A	Q86UL3	4
FECH	H295R_A	Q99961	4
FECH	H295R_A	Q9NRN7	4
FECH	H295R_A	O95793	4
FECH	H295R_A	Q92544	4
FECH	H295R_A	O60220	4
FECH	H295R_A	P15927	4
FECH	H295R_A	P04179	4
FECH	H295R_A	P13473	4
FECH	H295R_A	Q13217	4
FECH	H295R_A	Q92520	4
FECH	H295R_A	Q9Y5R4	4
FECH	H295R_A	Q9NRA0	4
FECH	H295R_A	Q13409	4
FECH	H295R_A	Q96SZ5	4
FECH	H295R_A	O94766	4
FECH	H295R_A	P11166	4
FECH	H295R_A	Q9C0E8	4
FECH	H295R_A	O00299	4
FECH	H295R_A	Q9UBR2	4
FECH	H295R_A	P98082	4
FECH	H295R_A	Q9H1X3	4
FECH	H295R_A	O15466	4
FECH	H295R_A	Q96LR4	4
FECH	H295R_A	Q9NRZ7	4
FECH	H295R_A	P09486	4
FECH	H295R_A	Q7L311	4
FECH	H295R_A	O75122	4
FECH	H295R_A	P21580	4
FECH	H295R_A	Q5EB52	4
FECH	H295R_A	Q9H4A6	4
FECH	H295R_A	Q9NR31	4
FECH	H295R_A	P52209	4
FECH	H295R_A	Q02318	4
FECH	H295R_A	Q16881	4
FECH	H295R_A	Q5H8A4	4
FECH	H295R_A	Q643R3	4
FECH	H295R_A	Q6P4E1	4
FECH	H295R_A	Q8N5Y8	4
FECH	H295R_A	Q8TBF5	4
FECH	H295R_A	Q96C19	4
FECH	H295R_A	Q96KA5	4
FECH	H295R_A	Q9NZ08	4
FECH	H295R_A	Q9Y5X3	4
FECH	H295R_A	A4D1U4	4
FECH	H295R_A	O60888	4
FECH	H295R_A	O95671	4
FECH	H295R_A	O95817	4
FECH	H295R_A	P13746	4
FECH	H295R_A	P21266	4
FECH	H295R_A	P30510	4
FECH	H295R_A	P43003	4
FECH	H295R_A	P45974	4
FECH	H295R_A	P49754	4
FECH	H295R_A	P51159	4
FECH	H295R_A	P53801	4
FECH	H295R_A	P55060	4
FECH	H295R_A	Q04759	4
FECH	H295R_A	Q13332	4
FECH	H295R_A	Q13438	4
FECH	H295R_A	Q29960	4
FECH	H295R_A	Q2LD37	4
FECH	H295R_A	Q5T011	4
FECH	H295R_A	Q68DK2	4
FECH	H295R_A	Q6NZ67	4
FECH	H295R_A	Q6P444	4
FECH	H295R_A	Q6UX07	4
FECH	H295R_A	Q7LBC6	4
FECH	H295R_A	Q7Z3C6	4
FECH	H295R_A	Q8N697	4
FECH	H295R_A	Q8WXH0	4
FECH	H295R_A	Q92621	4
FECH	H295R_A	Q96CP6	4
FECH	H295R_A	Q9BT67	4
FECH	H295R_A	Q9H9E3	4
FECH	H295R_A	Q9HBR0	4
FECH	H295R_A	Q9NQC3	4
FECH	H295R_A	Q9P270	4
FECH	H295R_A	Q9UBT2	4
FECH	H295R_A	O43491	3
FECH	H295R_A	Q00341	3
FECH	H295R_A	Q96EL3	3
FECH	H295R_A	P35241	3
FECH	H295R_A	O00186	3
FECH	H295R_A	Q8N0Z8	3
FECH	H295R_A	P07919	3
FECH	H295R_A	Q96GJ1	3
FECH	H295R_A	O75955	3
FECH	H295R_A	P47756	3
FECH	H295R_A	Q96Q11	3
FECH	H295R_A	Q9Y6G3	3
FECH	H295R_A	Q9NQH7	3
FECH	H295R_A	Q9NSD9	3
FECH	H295R_A	P14927	3
FECH	H295R_A	P24534	3
FECH	H295R_A	O95182	3
FECH	H295R_A	Q9NPL8	3
FECH	H295R_A	Q7RTS7	3
FECH	H295R_A	Q86Y46	3
FECH	H295R_A	P02545	3
FECH	H295R_A	Q9UHQ9	3
FECH	H295R_A	Q9UHB9	3
FECH	H295R_A	P46782	3
FECH	H295R_A	Q5VWZ2	3
FECH	H295R_A	Q9NTG7	3
FECH	H295R_A	Q8IY95	3
FECH	H295R_A	Q9UPN3	3
FECH	H295R_A	Q86Y39	3
FECH	H295R_A	Q7KZN9	3
FECH	H295R_A	P49588	3
FECH	H295R_A	P21281	3
FECH	H295R_A	P29692	3
FECH	H295R_A	O75414	3
FECH	H295R_A	Q6UXV4	3
FECH	H295R_A	Q9Y3B3	3
FECH	H295R_A	Q8IWT6	3
FECH	H295R_A	Q9Y619	3
FECH	H295R_A	P07686	3
FECH	H295R_A	O15118	3
FECH	H295R_A	P57105	3
FECH	H295R_A	P35998	3
FECH	H295R_A	P00492	3
FECH	H295R_A	Q05682	3
FECH	H295R_A	O75570	3
FECH	H295R_A	O75880	3
FECH	H295R_A	P62070	3
FECH	H295R_A	Q969V5	3
FECH	H295R_A	Q9H0F7	3
FECH	H295R_A	Q9H300	3
FECH	H295R_A	Q9Y6W5	3
FECH	H295R_A	P41091	3
FECH	H295R_A	O00139	3
FECH	H295R_A	Q9H4B0	3
FECH	H295R_A	Q9H3K2	3
FECH	H295R_A	P62714	3
FECH	H295R_A	Q16854	3
FECH	H295R_A	Q96HP0	3
FECH	H295R_A	Q58FF6	3
FECH	H295R_A	Q9BWH2	3
FECH	H295R_A	Q9NYB9	3
FECH	H295R_A	P17152	3
FECH	H295R_A	Q96JX3	3
FECH	H295R_A	Q15185	3
FECH	H295R_A	Q15717	3
FECH	H295R_A	P38159	3
FECH	H295R_A	Q8IWL3	3
FECH	H295R_A	P49454	3
FECH	H295R_A	Q9HB40	3
FECH	H295R_A	P30049	3
FECH	H295R_A	P07384	3
FECH	H295R_A	Q10469	3
FECH	H295R_A	O43776	3
FECH	H295R_A	P48444	3
FECH	H295R_A	Q9NZ45	3
FECH	H295R_A	P55789	3
FECH	H295R_A	P61225	3
FECH	H295R_A	Q9BVK6	3
FECH	H295R_A	Q02127	3
FECH	H295R_A	Q96N66	3
FECH	H295R_A	Q15006	3
FECH	H295R_A	Q9H061	3
FECH	H295R_A	Q7Z7K0	3
FECH	H295R_A	Q8N357	3
FECH	H295R_A	Q9UBI6	3
FECH	H295R_A	Q7Z7H5	3
FECH	H295R_A	Q8N9N7	3
FECH	H295R_A	Q01469	3
FECH	H295R_A	P10114	3
FECH	H295R_A	Q96AG3	3
FECH	H295R_A	Q96BP2	3
FECH	H295R_A	Q9Y6N1	3
FECH	H295R_A	Q9UJU6	3
FECH	H295R_A	Q12981	3
FECH	H295R_A	Q15008	3
FECH	H295R_A	Q8N1G4	3
FECH	H295R_A	P05198	3
FECH	H295R_A	P32969	3
FECH	H295R_A	P62854	3
FECH	H295R_A	P62847	3
FECH	H295R_A	Q16595	3
FECH	H295R_A	P60866	3
FECH	H295R_A	Q14157	3
FECH	H295R_A	P55145	3
FECH	H295R_A	Q86Y82	3
FECH	H295R_A	P30519	3
FECH	H295R_A	Q5T1J5	3
FECH	H295R_A	Q969Q0	3
FECH	H295R_A	P05026	3
FECH	H295R_A	Q9NS69	3
FECH	H295R_A	P51809	3
FECH	H295R_A	Q9Y3L5	3
FECH	H295R_A	Q92604	3
FECH	H295R_A	Q9NQR4	3
FECH	H295R_A	P03915	3
FECH	H295R_A	P56537	3
FECH	H295R_A	P51153	3
FECH	H295R_A	O43324	3
FECH	H295R_A	Q5RI15	3
FECH	H295R_A	Q9NVT9	3
FECH	H295R_A	O60493	3
FECH	H295R_A	O43747	3
FECH	H295R_A	Q14558	3
FECH	H295R_A	O00743	3
FECH	H295R_A	P13807	3
FECH	H295R_A	Q9NX74	3
FECH	H295R_A	Q9UNF1	3
FECH	H295R_A	P30504	3
FECH	H295R_A	Q96BQ5	3
FECH	H295R_A	Q9NR28	3
FECH	H295R_A	P31942	3
FECH	H295R_A	P61916	3
FECH	H295R_A	Q9HDC9	3
FECH	H295R_A	P40925	3
FECH	H295R_A	P53396	3
FECH	H295R_A	Q9BQC6	3
FECH	H295R_A	P18669	3
FECH	H295R_A	Q9Y5J6	3
FECH	H295R_A	P11279	3
FECH	H295R_A	O95159	3
FECH	H295R_A	Q9H8H3	3
FECH	H295R_A	P35250	3
FECH	H295R_A	Q09160	3
FECH	H295R_A	Q9NRW1	3
FECH	H295R_A	Q96GS4	3
FECH	H295R_A	P46063	3
FECH	H295R_A	O95248	3
FECH	H295R_A	P52292	3
FECH	H295R_A	Q9GZY4	3
FECH	H295R_A	Q9H0N5	3
FECH	H295R_A	P00352	3
FECH	H295R_A	Q16658	3
FECH	H295R_A	Q8TED1	3
FECH	H295R_A	Q14681	3
FECH	H295R_A	P49841	3
FECH	H295R_A	P56589	3
FECH	H295R_A	Q86SK9	3
FECH	H295R_A	Q9NSK0	3
FECH	H295R_A	Q53EL6	3
FECH	H295R_A	Q96HJ9	3
FECH	H295R_A	Q9BRK5	3
FECH	H295R_A	Q9NR12	3
FECH	H295R_A	Q9UN37	3
FECH	H295R_A	O15260	3
FECH	H295R_A	P19022	3
FECH	H295R_A	P24390	3
FECH	H295R_A	P43487	3
FECH	H295R_A	P61088	3
FECH	H295R_A	P62333	3
FECH	H295R_A	Q8NEW0	3
FECH	H295R_A	Q9BQ24	3
FECH	H295R_A	Q00577	3
FECH	H295R_A	Q13825	3
FECH	H295R_A	Q9UG63	3
FECH	H295R_A	Q13283	3
FECH	H295R_A	Q99519	3
FECH	H295R_A	Q9BXP5	3
FECH	H295R_A	P19525	3
FECH	H295R_A	P16104	3
FECH	H295R_A	P53680	3
FECH	H295R_A	Q14739	3
FECH	H295R_A	O43809	3
FECH	H295R_A	P30466	3
FECH	H295R_A	Q8NEN9	3
FECH	H295R_A	Q8IYB3	3
FECH	H295R_A	O43815	3
FECH	H295R_A	P07711	3
FECH	H295R_A	Q8IWF2	3
FECH	H295R_A	P28290	3
FECH	H295R_A	P30499	3
FECH	H295R_A	Q13510	3
FECH	H295R_A	Q15691	3
FECH	H295R_A	Q8N335	3
FECH	H295R_A	Q9BQG0	3
FECH	H295R_A	Q9Y5J9	3
FECH	H295R_A	Q96L93	3
FECH	H295R_A	Q7L7X3	3
FECH	H295R_A	O00622	3
FECH	H295R_A	O60343	3
FECH	H295R_A	O94875	3
FECH	H295R_A	Q9Y4I1	3
FECH	H295R_A	P16671	3
FECH	H295R_A	Q15139	3
FECH	H295R_A	Q16270	3
FECH	H295R_A	Q96QV6	3
FECH	H295R_A	Q9P0K1	3
FECH	H295R_A	Q9UL26	3
FECH	H295R_A	O43306	3
FECH	H295R_A	O95716	3
FECH	H295R_A	Q16204	3
FECH	H295R_A	Q53H96	3
FECH	H295R_A	Q8WWI5	3
FECH	H295R_A	Q9H330	3
FECH	H295R_A	Q9UKU9	3
FECH	H295R_A	O14662	3
FECH	H295R_A	O43663	3
FECH	H295R_A	P08263	3
FECH	H295R_A	P09210	3
FECH	H295R_A	P10620	3
FECH	H295R_A	P23468	3
FECH	H295R_A	Q06210	3
FECH	H295R_A	Q13042	3
FECH	H295R_A	Q13596	3
FECH	H295R_A	Q15800	3
FECH	H295R_A	Q86YQ8	3
FECH	H295R_A	Q96E17	3
FECH	H295R_A	Q9BSA9	3
FECH	H295R_A	Q9NS86	3
FECH	H295R_A	Q9NZN4	3
FECH	H295R_A	Q9Y6G9	3
FECH	H295R_A	Q9Y6I8	3
FECH	H295R_A	A4D1P6	3
FECH	H295R_A	A8MQ27	3
FECH	H295R_A	O14525	3
FECH	H295R_A	O14972	3
FECH	H295R_A	O43617	3
FECH	H295R_A	O60645	3
FECH	H295R_A	O95342	3
FECH	H295R_A	O95873	3
FECH	H295R_A	P07093	3
FECH	H295R_A	P07196	3
FECH	H295R_A	P07741	3
FECH	H295R_A	P14060	3
FECH	H295R_A	P14209	3
FECH	H295R_A	P19086	3
FECH	H295R_A	P21359	3
FECH	H295R_A	P24941	3
FECH	H295R_A	P25787	3
FECH	H295R_A	P26439	3
FECH	H295R_A	P30520	3
FECH	H295R_A	P35658	3
FECH	H295R_A	P37173	3
FECH	H295R_A	P41240	3
FECH	H295R_A	P41247	3
FECH	H295R_A	P42345	3
FECH	H295R_A	P49069	3
FECH	H295R_A	P49915	3
FECH	H295R_A	P55268	3
FECH	H295R_A	P56134	3
FECH	H295R_A	Q02790	3
FECH	H295R_A	Q12772	3
FECH	H295R_A	Q14137	3
FECH	H295R_A	Q14201	3
FECH	H295R_A	Q15102	3
FECH	H295R_A	Q15771	3
FECH	H295R_A	Q16555	3
FECH	H295R_A	Q24JP5	3
FECH	H295R_A	Q7Z412	3
FECH	H295R_A	Q86VX9	3
FECH	H295R_A	Q8N3R3	3
FECH	H295R_A	Q8TBZ3	3
FECH	H295R_A	Q8TEX9	3
FECH	H295R_A	Q8WUF5	3
FECH	H295R_A	Q8WXA3	3
FECH	H295R_A	Q92616	3
FECH	H295R_A	Q92791	3
FECH	H295R_A	Q96FL8	3
FECH	H295R_A	Q96NL0	3
FECH	H295R_A	Q99747	3
FECH	H295R_A	Q9BQE4	3
FECH	H295R_A	Q9BRJ7	3
FECH	H295R_A	Q9BRX2	3
FECH	H295R_A	Q9BX95	3
FECH	H295R_A	Q9GZP9	3
FECH	H295R_A	Q9NXU5	3
FECH	H295R_A	Q9UH99	3
FECH	H295R_A	Q9UKG1	3
FECH	H295R_A	Q9Y6Y0	3
FECH	H295R_A	P14923	2
FECH	H295R_A	P09874	2
FECH	H295R_A	P12956	2
FECH	H295R_A	Q14152	2
FECH	H295R_A	Q9NVH1	2
FECH	H295R_A	Q70UQ0	2
FECH	H295R_A	Q9BRQ6	2
FECH	H295R_A	Q86VU5	2
FECH	H295R_A	O00425	2
FECH	H295R_A	O60830	2
FECH	H295R_A	P55884	2
FECH	H295R_A	Q8N1N4	2
FECH	H295R_A	O75648	2
FECH	H295R_A	Q9BV79	2
FECH	H295R_A	Q9Y2W6	2
FECH	H295R_A	O95819	2
FECH	H295R_A	O95298	2
FECH	H295R_A	Q14247	2
FECH	H295R_A	O43678	2
FECH	H295R_A	P00387	2
FECH	H295R_A	O76094	2
FECH	H295R_A	Q96EH3	2
FECH	H295R_A	P61163	2
FECH	H295R_A	Q15363	2
FECH	H295R_A	Q14CN4	2
FECH	H295R_A	Q8N1F7	2
FECH	H295R_A	P62753	2
FECH	H295R_A	A6NJ78	2
FECH	H295R_A	Q8WUY1	2
FECH	H295R_A	O96011	2
FECH	H295R_A	Q9BQ48	2
FECH	H295R_A	Q9H0P0	2
FECH	H295R_A	Q9BV35	2
FECH	H295R_A	Q8IWB7	2
FECH	H295R_A	Q96C01	2
FECH	H295R_A	Q9BYT8	2
FECH	H295R_A	P52907	2
FECH	H295R_A	O14910	2
FECH	H295R_A	Q5TEU4	2
FECH	H295R_A	P06702	2
FECH	H295R_A	Q9NZE8	2
FECH	H295R_A	P00403	2
FECH	H295R_A	P67936	2
FECH	H295R_A	P16260	2
FECH	H295R_A	P12931	2
FECH	H295R_A	Q8IWS0	2
FECH	H295R_A	Q13586	2
FECH	H295R_A	P48729	2
FECH	H295R_A	P10321	2
FECH	H295R_A	Q5T1C6	2
FECH	H295R_A	Q96HP4	2
FECH	H295R_A	O75380	2
FECH	H295R_A	Q9NZJ6	2
FECH	H295R_A	O43181	2
FECH	H295R_A	O43464	2
FECH	H295R_A	Q8N4C8	2
FECH	H295R_A	P12036	2
FECH	H295R_A	Q9UKE5	2
FECH	H295R_A	P01889	2
FECH	H295R_A	Q9Y450	2
FECH	H295R_A	P62195	2
FECH	H295R_A	P01040	2
FECH	H295R_A	Q9ULA0	2
FECH	H295R_A	Q96AC1	2
FECH	H295R_A	Q9Y5B9	2
FECH	H295R_A	Q07666	2
[truncated: 5,471 more rows]
