# Supplementary material for: Proteomic Analysis of Ferrochelatase Interactome in Erythroid and Non-Erythroid Cells
Source: Life (Basel). 2023 Feb 18;13(2):577. doi: 10.3390/life13020577 (PMC9958551; doi:10.3390/life13020577)
Supplement: Supplementary file 1 [file life-13-00577-s001.zip › Supplemental Table 2.xlsx]

## Sheet: Sheet1
Gene	Protein Name
ABCB10	ATP-binding cassette sub-family B member 10
ABCB7	Iron-sulfur clusters transporter ABCB7
ABCC1	Multidrug resistance-associated protein 1
ABCD3	ATP-binding cassette sub-family D member 3
ACAD8	Isobutyryl-CoA dehydrogenase
ACADSB	Short/branched chain specific acyl-CoA dehydrogenase
ACO2	Aconitate hydratase
ADCK1	AarF domain-containing protein kinase 1
AFG3L2	AFG3-like protein 2
ALAS1	5-aminolevulinate synthase, non-specific
ALAS2	5-aminolevulinate synthase, erythroid-specific
ALDH18A1	Delta-1-pyrroline-5-carboxylate synthase
ALDH1L2	Mitochondrial 10-formyltetrahydrofolate dehydrogenase
APOOL	MICOS complex subunit MIC27
BCKDHA	2-oxoisovalerate dehydrogenase subunit alpha
BCKDHB	2-oxoisovalerate dehydrogenase subunit beta
BDH1	D-beta-hydroxybutyrate dehydrogenase
CHCHD4	Mitochondrial intermembrane space import and assembly protein 40
CLPB	Caseinolytic peptidase B protein homolog
CLPX	ATP-dependent Clp protease ATP-binding subunit clpX-like
COX15	Cytochrome c oxidase assembly protein COX15 homolog
CPOX	Oxygen-dependent coproporphyrinogen-III oxidase
CYB5B	Cytochrome b5 type B
CYB5R3	NADH-cytochrome b5 reductase 3
CYP21A2	Steroid 21-hydroxylase
DHTKD1	2-oxoadipate dehydrogenase complex component E1
DLAT	Dihydrolipoyllysine-residue acetyltransferase component of pyruvate dehydrogenase complex
FECH	Ferrochelatase
FH	Fumarate hydratase
FTL	Ferritin light chain
GAA	Lysosomal alpha-glucosidase
GAPDH	Glyceraldehyde-3-phosphate dehydrogenase
GCDH	Glutaryl-CoA dehydrogenase
GLDC	Glycine dehydrogenase (decarboxylating)
GLRX5	Glutaredoxin-related protein 5
HARS2	Histidine--tRNA ligase
HAX1	HCLS1-associated protein X-1
HMOX2	Heme oxygenase 2
HSP9A	Stress-70 protein
HSPA1A	Heat shock 70 kDa protein 1A
HSPA1B	Heat shock 70 kDa protein 1B
IARS2	Isoleucine--tRNA ligase
IDH2	Isocitrate dehydrogenase [NADP]
IDH3B	Isocitrate dehydrogenase [NAD] subunit beta
IMMT	MICOS complex subunit MIC60
LONP1	Lon protease homolog
MCAT	Malonyl-CoA-acyl carrier protein transacylase
MCCC1	Methylcrotonoyl-CoA carboxylase subunit alpha
MCU	Calcium uniporter protein
MFN2	Mitofusin-2
MFRN1	Mitoferrin-1
MFRN2	Mitoferrin-2
MRPL11	39S ribosomal protein L11
MRPL23	39S ribosomal protein L23
MRPL4	39S ribosomal protein L4
MRPS27	28S ribosomal protein S27
MRPS35	28S ribosomal protein S35
MRPS7	28S ribosomal protein S7
MTCH2	Mitochondrial carrier homolog 2
MTFR1L	Mitochondrial fission regulator 1-like
MTX1	Metaxin-1
MTX2	Metaxin-2
NDUFA10	NADH dehydrogenase [ubiquinone] 1 alpha subcomplex subunit 10
NDUFA13	NADH dehydrogenase [ubiquinone] 1 alpha subcomplex subunit 13
NDUFA4	Cytochrome c oxidase subunit NDUFA4
NDUFA8	NADH dehydrogenase [ubiquinone] 1 alpha subcomplex subunit 8
NDUFA9	NADH dehydrogenase [ubiquinone] 1 alpha subcomplex subunit 9
NDUFAF1	Complex I intermediate-associated protein 30
NDUFB10	NADH dehydrogenase [ubiquinone] 1 beta subcomplex subunit 10
NDUFS2	NADH dehydrogenase [ubiquinone] iron-sulfur protein 2
NDUFV1	NADH dehydrogenase [ubiquinone] flavoprotein 1
NDUFV2	NADH dehydrogenase [ubiquinone] flavoprotein 2
NIPSNAP2	Protein NipSnap homolog 2
NNT	NAD(P) transhydrogenase
OAT	Ornithine aminotransferase
OGDH	2-oxoglutarate dehydrogenase complex component E1
OGDHL	2-oxoglutarate dehydrogenase-like
OPA1	Dynamin-like 120 kDa protein
PC	Pyruvate carboxylase
PCBP2	Poly(rC)-binding protein 2
PCK2	Phosphoenolpyruvate carboxykinase [GTP]
PDHB	Pyruvate dehydrogenase E1 component subunit beta
PDHX	Pyruvate dehydrogenase protein X component
PDK1	Pyruvate dehydrogenase (acetyl-transferring)] kinase isozyme 1
PGRMC1	Membrane-associated progesterone receptor component 1
PGRMC2	Membrane-associated progesterone receptor component 2
PGS1	CDP-diacylglycerol--glycerol-3-phosphate 3-phosphatidyltransferase
PISD	Phosphatidylserine decarboxylase proenzyme
PMPCB	Mitochondrial-processing peptidase subunit beta
POLDIP2	Polymerase delta-interacting protein 2
PPOX	Protoporphyrinogen oxidase
PPP2R1A	Serine/threonine-protein phosphatase 2A 65 kDa regulatory subunit A alpha isoform
PRDX1	Peroxiredoxin-1
PTCD3	Pentatricopeptide repeat domain-containing protein 3
RARS2	Probable arginine--tRNA ligase
RHOT1	Mitochondrial Rho GTPase 1
SARS2	Serine--tRNA ligase
SDHA	Succinate dehydrogenase [ubiquinone] flavoprotein subunit
SDHB	Succinate dehydrogenase [ubiquinone] iron-sulfur subunit
SLC25A12	Electrogenic aspartate/glutamate antiporter SLC25A12
SLC25A13	Electrogenic aspartate/glutamate antiporter SLC25A13
SLC25A21	Mitochondrial 2-oxodicarboxylate carrier
STEAP3	Metalloreductase STEAP3
SUCLA2	Succinate--CoA ligase [ADP-forming] subunit beta
TARS2	Threonine--tRNA ligase
TBRG4	FAST kinase domain-containing protein 4 (Transforming growth factor beta regulator 4)
TEFM	Transcription elongation factor
TFRC	Transferrin receptor protein 1
TIMM23	Mitochondrial import inner membrane translocase subunit Tim23
TUFM	Elongation factor Tu
VDAC3	Voltage-dependent anion-selective channel protein 3
YME1L1	ATP-dependent zinc metalloprotease
