# Supplementary material for: Proteomic Analysis of Ferrochelatase Interactome in Erythroid and Non-Erythroid Cells
Source: Life (Basel). 2023 Feb 18;13(2):577. doi: 10.3390/life13020577 (PMC9958551; doi:10.3390/life13020577)
Supplement: Supplementary file 1 [file life-13-00577-s001.zip › Supplemental Table 3.xlsx]

## Sheet: MEL
preyGene	FC	Relative FC
PGRMC1	21.5264	2
FECH	17.7671	1.91664
SLC25A12	11.334	1.72141
RCN3	8.36119	1.5893
PGRMC2	6.94557	1.50874
BDH1	6.09621	1.45209
CALU	5.81308	1.43144
TUBA1B	5.52996	1.40975
TUBA1C	5.3884	1.39849
YME1L1	5.24684	1.38693
PPP2R1A	4.82215	1.35027
BCKDHA	4.53903	1.32399
SLC25A4	4.50346	1.32058
SLC25A5	4.1595	1.28607
PDHA1	4.11435	1.28133
TUBA4A	3.83123	1.25037
NIPSNAP2	3.5481	1.21703
DNM2	3.5481	1.21703
MOGS	3.5481	1.21703
ACAD9	3.5481	1.21703
HBB-BS	3.40654	1.19934
OPA1	3.40654	1.19934
TOMM70A	3.40654	1.19934
RPN1	3.26498	1.18091
MCCC1	3.26498	1.18091
SLC25A13	3.26498	1.18091
ALDH2	3.25692	1.17984
SLC16A3	3.12342	1.16166
TUBB4B	3.12342	1.16166
GAA	3.12342	1.16166
PC	3.12342	1.16166
PISD	3.12342	1.16166
AFG3L2	3.12342	1.16166
ACTA2	2.98186	1.14152
ACTG2	2.98186	1.14152
ACTC1	2.98186	1.14152
ACTA1	2.98186	1.14152
VDAC2	2.98186	1.14152
ALG2	2.98186	1.14152
PRDX3	2.8403	1.12039
ESYT2	2.8403	1.12039
PFKL	2.69874	1.09819
RCN1	2.69874	1.09819
PDK1	2.69874	1.09819
PCK2	2.69874	1.09819
ATP5L	2.69874	1.09819
DDOST	2.55717	1.07479
OAT	2.55717	1.07479
RPL18	2.55717	1.07479
ECI1	2.55717	1.07479
CLTC	2.55717	1.07479
ACSL5	2.55717	1.07479
DHRS4	2.55717	1.07479
TUBB3	2.55717	1.07479
ALDH18A1	2.55717	1.07479
HBA	2.41561	1.05006
CTSB	2.41561	1.05006
ENO1B	2.41561	1.05006
PTCD3	2.41561	1.05006
NLRX1	2.41561	1.05006
BCKDHB	2.41561	1.05006
GLRX5	2.41561	1.05006
NDUFV1	2.41561	1.05006
LRRC59	2.41561	1.05006
EEF2	2.27405	1.02383
RPL23	2.27405	1.02383
HARS2	2.27405	1.02383
ATP5D	2.27405	1.02383
NDUFA8	2.27405	1.02383
TYK2	2.27405	1.02383
MTX2	2.13249	0.995916
RPS16	2.13249	0.995916
D1PAS1	2.13249	0.995916
RPL13A	2.13249	0.995916
RAB18	2.13249	0.995916
STT3A	2.13249	0.995916
BCL2L13	2.13249	0.995916
YWHAZ	2.13249	0.995916
DDX3X	2.13249	0.995916
FASTKD5	2.13249	0.995916
DLAT	2.13249	0.995916
NUP155	2.13249	0.995916
CYB5B	2.13249	0.995916
SSR1	2.13249	0.995916
RPL15	2.13249	0.995916
ARMC10	2.13249	0.995916
GCDH	2.03207	0.974967
IGKC	2.00696	0.969568
ALDH1A7	1.99093	0.966085
COX2	1.99093	0.966085
MTHFD2	1.99093	0.966085
CTSD	1.99093	0.966085
ALDH1A1	1.99093	0.966085
RPL10A	1.99093	0.966085
ATP5E	1.99093	0.966085
SEC61A1	1.99093	0.966085
YWHAG	1.99093	0.966085
YWHAQ	1.99093	0.966085
PRKCQ	1.99093	0.966085
NPEPPS	1.99093	0.966085
RARS2	1.99093	0.966085
SSR4	1.99093	0.966085
RPL10	1.99093	0.966085
ACSF2	1.99093	0.966085
NDUFA10	1.99093	0.966085
KRT84	1.99093	0.966085
MPC2	1.99093	0.966085
ADCK1	1.99093	0.966085
AP2B1	1.99093	0.966085
TIMM23	1.99093	0.966085
NFS1	1.99093	0.966085
KRT7	1.93769	0.954314
RPS18	1.89051	0.943607
HAX1	1.84937	0.934052
MRPL23	1.84937	0.934052
EEF1B2	1.84937	0.934052
RPL37A	1.84937	0.934052
RPL31	1.84937	0.934052
TARS2	1.84937	0.934052
PCBP2	1.84937	0.934052
NDUFA4	1.84937	0.934052
GK	1.84937	0.934052
ATP2A3	1.84937	0.934052
CNNM4	1.84937	0.934052
MLEC	1.84937	0.934052
GUF1	1.84937	0.934052
MCAT	1.84937	0.934052
SFXN1	1.84937	0.934052
MTFR1L	1.84937	0.934052
RPL34	1.84937	0.934052
SARS2	1.84937	0.934052
ITGA2B	1.84937	0.934052
ECI2	1.84937	0.934052
TIMM17B	1.84937	0.934052
GAPDH	1.84332	0.93263
SLC25A3	1.84256	0.932451
TFRC	1.79613	0.921367
TUFM	1.72886	0.904789
DPM1	1.70781	0.899467
ALAS2	1.70781	0.899467
SLC3A2	1.70781	0.899467
TCP1	1.70781	0.899467
HSPA1B	1.70781	0.899467
COX4I1	1.70781	0.899467
TFAM	1.70781	0.899467
MTX1	1.70781	0.899467
RPLP1	1.70781	0.899467
ABCD3	1.70781	0.899467
RPS14	1.70781	0.899467
RAP1A	1.70781	0.899467
RPS10	1.70781	0.899467
MPP1	1.70781	0.899467
IDH3G	1.70781	0.899467
UTY	1.70781	0.899467
FAF2	1.70781	0.899467
TEFM	1.70781	0.899467
DSG1A	1.70781	0.899467
HSPA1A	1.70781	0.899467
KRT72	1.70781	0.899467
RPL35	1.70781	0.899467
APOOL	1.70781	0.899467
MTCH2	1.70781	0.899467
ASAP2	1.70781	0.899467
DSG1B	1.70781	0.899467
MRPS7	1.70781	0.899467
RHOT1	1.70781	0.899467
OXA1L	1.70781	0.899467
PGS1	1.70781	0.899467
MRPS27	1.70781	0.899467
PGAM5	1.70781	0.899467
DOCK8	1.70781	0.899467
RDH13	1.70781	0.899467
AKR7A5	1.70781	0.899467
STEAP3	1.70781	0.899467
PITRM1	1.70781	0.899467
CHCHD4	1.70781	0.899467
ARL8A	1.70781	0.899467
TBRG4	1.70781	0.899467
SCPEP1	1.70781	0.899467
DNAJB11	1.70781	0.899467
ARL8B	1.70781	0.899467
NDUFAF1	1.70781	0.899467
ACSL3	1.70781	0.899467
ATAD1	1.70781	0.899467
MRPL12	1.70781	0.899467
ACADSB	1.70781	0.899467
NDUFA9	1.70781	0.899467
NDUFA13	1.70781	0.899467
AGK	1.70781	0.899467
NAGA	1.70781	0.899467
ATP2B2	1.70781	0.899467
LETM1	1.70781	0.899467
HNRNPF	1.70781	0.899467
ATP2A2	1.66561	0.888603
PPOX	1.63022	0.879276
SLC25A21	1.60738	0.873149
SLC25A11	1.60738	0.873149
ABCC1	1.56625	0.861889
HNRNPH1	1.56625	0.861889
NIPSNAP1	1.56625	0.861889
EIF4A2	1.56625	0.861889
SLC2A1	1.56625	0.861889
NEFH	1.56625	0.861889
FTL	1.56625	0.861889
PRDX1	1.56625	0.861889
H1F4	1.56625	0.861889
ALOX5	1.56625	0.861889
SLC1A5	1.56625	0.861889
TMEM165	1.56625	0.861889
EIF4A1	1.56625	0.861889
ATP5K	1.56625	0.861889
EDEM3	1.56625	0.861889
LPCAT1	1.56625	0.861889
SCRIB	1.56625	0.861889
TXNIP	1.56625	0.861889
IARS2	1.56625	0.861889
COX15	1.56625	0.861889
MRPS35	1.56625	0.861889
HACD3	1.56625	0.861889
HNRNPU	1.56625	0.861889
POLDIP2	1.56625	0.861889
NDUFS2	1.56625	0.861889
DHRS7B	1.56625	0.861889
MRPL11	1.56625	0.861889
PMPCB	1.56625	0.861889
RPL11	1.56625	0.861889
PRXL2A	1.56625	0.861889
NDUFV2	1.56625	0.861889
FAM162A	1.56625	0.861889
ACAD8	1.56625	0.861889
NDUFB10	1.56625	0.861889
MRPL4	1.56625	0.861889
ACTB	1.55944	0.859998
ACTG1	1.55944	0.859998
ABCB7	1.52405	0.850028
KRT77	1.51099	0.846292

## Sheet: H295R
preyGene	FCA	Relative FC
LRPPRC	39.5979	2
HSPA9	28.7475	1.86093
FLNA	16.6771	1.62445
FECH	11.6188	1.46749
HSPA5	10.6597	1.43007
SDHA	9.9343	1.39947
ATP5A1	9.49301	1.37973
PKM	8.19307	1.31577
UGGT1	8.16339	1.3142
KTN1	8.03608	1.30737
RRBP1	7.53557	1.27944
PC	7.46158	1.27516
HERC2	7.35495	1.26891
KRT2	7.13874	1.25595
TRMT10C	6.95517	1.24464
VIM	6.65314	1.22536
PDE2A	6.56843	1.21979
FDXR	6.42807	1.21041
PEX1	6.42062	1.20991
CPS1	6.37024	1.20648
SCYL2	6.35112	1.20518
IQGAP1	6.31258	1.20254
ACADVL	6.30372	1.20192
IARS	6.18232	1.19348
TUBB4B	6.17641	1.19306
GRAMD1B	6.08753	1.18677
HSP90B1	6.0816	1.18635
KIF11	6.02533	1.18231
LONP1	5.97792	1.17888
ENO1	5.91348	1.17417
GOLGB1	5.89507	1.17282
PDIA3	5.86243	1.17041
KRT9	5.85076	1.16954
OPA1	5.84471	1.16909
KRT10	5.7973	1.16555
TUBB2A	5.7174	1.15953
TUBB2B	5.7174	1.15953
ATAD3A	5.51005	1.14348
RPN1	5.50414	1.14302
VPS13D	5.36123	1.13159
DBT	5.33239	1.12925
PGRMC1	5.32352	1.12853
HADHA	5.27021	1.12416
EEF1A1P5	5.25544	1.12294
TUBA1B	5.14586	1.11379
VPS13A	5.09638	1.10959
VPS13C	5.07186	1.1075
EEF2	5.03036	1.10393
GFM2	4.98591	1.10007
TUBA1A	4.9741	1.09904
SLC27A4	4.96977	1.09866
DDX1	4.95884	1.09771
MRPS22	4.91487	1.09384
OAT	4.90795	1.09323
FASN	4.89715	1.09227
PLD1	4.89284	1.09189
NNT	4.88519	1.09121
PTCD3	4.86451	1.08937
FTH1	4.82789	1.08609
PEX6	4.82423	1.08576
MYH9	4.80515	1.08404
MRPL15	4.79784	1.08337
AASS	4.75198	1.0792
AIFM1	4.68685	1.07321
KIAA0391	4.67975	1.07255
ITPR1	4.64623	1.06943
HK1	4.59203	1.06433
PTCD1	4.56999	1.06224
LONP2	4.4868	1.05426
MAN2A1	4.44563	1.05026
MTDH	4.42028	1.04778
PGRMC2	4.41977	1.04773
LSS	4.41732	1.04749
ZC3HAV1	4.41141	1.04691
HSD17B4	4.4055	1.04632
MRPL37	4.3996	1.04574
CAD	4.39682	1.04547
ACAA1	4.34628	1.04045
MTHFD1	4.34333	1.04015
MRPL44	4.31191	1.037
PDIA4	4.30183	1.03598
MDH2	4.29888	1.03568
HSD17B10	4.29592	1.03538
ACAT1	4.29297	1.03509
AARS2	4.29001	1.03479
NOMO3	4.28917	1.0347
TUBA3C;TUBA3D	4.28115	1.03389
TUBA4A	4.2782	1.03359
MRPL28	4.23758	1.02945
PCCA	4.23374	1.02905
CANX	4.18929	1.02447
DDX28	4.17748	1.02324
MTHFD1L	4.17452	1.02293
CALU	4.17452	1.02293
ALDH3A2	4.17452	1.02293
RARS	4.16861	1.02232
LRP1	4.1601	1.02143
MTIF2	4.13146	1.01843
GOLGA4	4.11825	1.01704
SAMM50	4.11376	1.01657
G6PD	4.11235	1.01642
FAR1	4.1108	1.01625
TRAP1	4.10644	1.01579
HSPA8	4.06199	1.01107
NPEPPS	4.054	1.01021
CTSC	4.04862	1.00964
POLG	4.04845	1.00962
HSPA1B	4.04426	1.00917
HSPA1A	4.04426	1.00917
LGALS3BP	4.04254	1.00898
PBXIP1	4.01458	1.00597
QARS	3.99981	1.00437
PDP1	3.99685	1.00405
TMLHE	3.99685	1.00405
NBAS	3.9939	1.00373
A2M	3.96248	1.0003
ITPR2	3.95122	0.999059
UTRN	3.94649	0.99854
IDH2	3.93763	0.997563
IQGAP2	3.93468	0.997237
PDK1	3.93296	0.997047
DOCK7	3.91488	0.995047
VDAC1	3.89613	0.992962
NDUFS2	3.88727	0.991973
MRPS7	3.88432	0.991643
GTPBP6	3.88136	0.991313
NDUFS3	3.86955	0.989988
SPTAN1	3.86068	0.988993
DNAJA3	3.83691	0.98631
SLC25A12	3.83396	0.985976
MRPL50	3.83189	0.985741
CDK5RAP1	3.818	0.984164
ERLEC1	3.81747	0.984103
HAX1	3.79072	0.98105
COQ8A	3.79055	0.98103
RHOT1	3.77178	0.978875
JAK1	3.76587	0.978194
GCAT	3.76362	0.977934
C18ORF8	3.75406	0.976829
POLRMT	3.74539	0.975825
COQ8B	3.71847	0.972692
TOMM70	3.71551	0.972347
DECR1	3.71551	0.972347
MRPS23	3.71551	0.972347
PDHB	3.71256	0.972002
AP2A1	3.7096	0.971656
CRAT	3.70665	0.97131
ABCD2	3.67505	0.967592
CNP	3.6622	0.96607
PISD	3.65144	0.964792
KRT5	3.65038	0.964667
PDK3	3.6424	0.963716
RHOC	3.61601	0.960558
RSAD1	3.61288	0.960181
CTNND1	3.60593	0.959346
PPA2	3.60002	0.958633
ABHD12	3.58648	0.956997
MYH10	3.55852	0.953598
HYOU1	3.54671	0.952154
FARP1	3.54375	0.951792
CHCHD4	3.54375	0.951792
RNF213	3.5408	0.95143
USP20	3.53785	0.951067
VARS2	3.53524	0.950748
PNPT1	3.53489	0.950704
MON1B	3.5203	0.948907
SPATA20	3.49981	0.946373
RAB7A	3.49044	0.945208
POLDIP2	3.48453	0.944473
CCZ1B	3.47862	0.943736
CCZ1	3.47862	0.943736
SDCBP	3.4743	0.943196
MRPL4	3.47395	0.943152
FASTKD2	3.44094	0.939006
RPL6	3.42531	0.937028
PRDX4	3.41645	0.935903
DNAJC16	3.38798	0.932269
MRPL3	3.3819	0.931488
ESYT1	3.37495	0.930595
PDE12	3.37199	0.930215
RPL7	3.36904	0.929834
SPTLC1	3.36904	0.929834
ILVBL	3.36609	0.929453
ACOT9	3.36018	0.92869
L2HGDH	3.36018	0.92869
GAPDH	3.35722	0.928308
TLN1	3.35515	0.92804
PARS2	3.35497	0.928017
LDLR	3.33171	0.924996
PPOX	3.31573	0.922907
IDH3B	3.30982	0.922132
SGPL1	3.30982	0.922132
TUBB8	3.30686	0.921744
ABCD3	3.30686	0.921744
COPA	3.30444	0.921426
ACAD10	3.2954	0.920236
NFXL1	3.28065	0.918288
USP33	3.27787	0.91792
NARS2	3.27544	0.917598
EHD1	3.27491	0.917528
ACAA2	3.25946	0.915474
PCCB	3.2565	0.91508
MGARP	3.25425	0.91478
GLUD1	3.25355	0.914686
GPAM	3.25165	0.914432
EDEM3	3.2506	0.914291
AP2B1	3.2506	0.914291
GNPAT	3.24764	0.913896
PHB2	3.24764	0.913896
FRYL	3.24469	0.913501
PRKDC	3.23878	0.912709
PMPCA	3.20024	0.90751
TIMM50	3.19728	0.907109
ALG2	3.19538	0.906851
RPLP2	3.19433	0.906708
PFKM	3.19137	0.906306
PMPCB	3.18842	0.905904
RACK1	3.15387	0.901172
CYP21A2	3.14988	0.900622
POR	3.14692	0.900214
NIPSNAP2	3.14101	0.899398
CAT	3.13806	0.898989
SUPV3L1	3.13806	0.898989
MRPS30	3.13008	0.897883
MRPL45	3.1292	0.897761
ETHE1	3.1273	0.897498
GRHPR	3.1273	0.897498
TAMM41	3.1273	0.897498
SEC23A	3.11184	0.895346
ITPR3	3.10611	0.894545
MIPEP	3.0976	0.893354
MRPL19	3.09152	0.8925
HSPA2	3.08179	0.891131
ATP2A1	3.07884	0.890715
BDH1	3.07884	0.890715
GPT2	3.07588	0.890298
LTBP1	3.07588	0.890298
MRPL39	3.07293	0.889881
OGDHL	3.07293	0.889881
HSD17B11	3.07103	0.889612
GUF1	3.0705	0.889538
DHTKD1	3.06755	0.88912
TUBA8	3.06702	0.889045
ALDOC	3.04794	0.886335
ACSL1	3.03785	0.884894
GNAI2	3.02257	0.882704
ACTC1	3.02257	0.882704
ATP5O	3.01961	0.88228
TBRG4	3.01666	0.881854
RAB5A	3.01666	0.881854
MRPL1	3.01459	0.881556
MRPS25	3.0137	0.881429
SLC25A40	3.00885	0.880729
CNNM3	2.99357	0.878518
TOR1AIP2	2.98766	0.87766
CUX1	2.98489	0.877256
MTG1	2.98489	0.877256
ACTA2	2.9663	0.874543
GLT8D1	2.96423	0.87424
PLEKHA5	2.96405	0.874214
TSFM	2.96335	0.87411
HSDL1	2.96039	0.873677
AIMP1	2.96039	0.873677
RAB2A	2.96039	0.873677
STT3A	2.95744	0.873244
RPS10	2.95276	0.872557
BCKDHB	2.95206	0.872453
KRT6A	2.95153	0.872375
ERN1	2.95153	0.872375
ERAL1	2.93453	0.869866
GDAP1	2.92862	0.868991
SEPT2	2.92584	0.868579
ANKLE2	2.92549	0.868527
DNAJA2	2.92549	0.868527
ABHD10	2.90708	0.865785
MSRB2	2.90708	0.865785
ATP2B1	2.90708	0.865785
CTAGE5	2.90412	0.865343
YARS2	2.90412	0.865343
ZADH2	2.90412	0.865343
ALDH4A1	2.90223	0.865059
NDUFV2	2.90205	0.865033
ACTN4	2.90117	0.864901
UGGT2	2.89821	0.864459
VPS35	2.87495	0.860959
ATP1A3	2.85672	0.858195
EPHX1	2.84785	0.856846
SPTBN1	2.8449	0.856395
ACSF2	2.8449	0.856395
ERAP2	2.843	0.856106
SCAP	2.84265	0.856052
MRPS31	2.84195	0.855944
MRPL47	2.84195	0.855944
NDUFAF1	2.84195	0.855944
KRT14	2.83899	0.855492
PPP2R1A	2.83604	0.85504
GPX1	2.81591	0.851946
RAB21	2.81313	0.851518
POMGNT1	2.81313	0.851518
RAB35	2.81035	0.851089
FAF2	2.79454	0.848639
FH	2.79454	0.848639
ATP2A3	2.79159	0.848179
ALDH5A1	2.79159	0.848179
SLC30A9	2.79159	0.848179
CYFIP1	2.78863	0.847719
ACOT8	2.78621	0.847341
ABCB7	2.78568	0.847259
WDR11	2.78272	0.846798
MGME1	2.78272	0.846798
PPP1CB	2.7803	0.84642
PNPLA6	2.77681	0.845875
VPS18	2.77681	0.845875
PDF	2.77681	0.845875
TOMM40	2.75704	0.842771
PPP2CA	2.75148	0.841895
RPS8	2.75077	0.841783
CCT5	2.7506	0.841755
LSG1	2.73862	0.839861
RPLP0	2.73532	0.839336
VAPA	2.73532	0.839336
CTSD	2.73236	0.838867
POTEF	2.73236	0.838867
PTPN1	2.73236	0.838867
RAB5C	2.72941	0.838397
HSP90AB1	2.72941	0.838397
UQCRC2	2.72941	0.838397
TRMT61B	2.72645	0.837927
TST	2.72438	0.837596
HNRNPUL1	2.72421	0.837568
NIPSNAP3A	2.7216	0.837153
RANBP2	2.71464	0.83604
EXOG	2.70928	0.835182
NT5DC3	2.70632	0.834708
MRM3	2.67905	0.830309
SPG7	2.67609	0.82983
GLB1	2.67385	0.829465
NUCB1	2.6716	0.829099
RPL17	2.67019	0.82887
GARS	2.67019	0.82887
NCKAP1	2.66776	0.828475
HSPA1L	2.66428	0.827908
CYC1	2.6445	0.824672
ALAS1	2.64432	0.824643
MSH6	2.64415	0.824614
EGFR	2.63894	0.823758
UNG	2.63528	0.823156
RPN2	2.62574	0.821579
MICU2	2.61983	0.820601
RAB5B	2.61983	0.820601
ATAD1	2.61758	0.820228
PDCD6IP	2.61687	0.820111
MTFR1L	2.61462	0.819737
UFL1	2.61392	0.81962
C2CD2	2.6122	0.819334
CASK	2.60541	0.818204
KRT16	2.60506	0.818145
LLGL1	2.59915	0.817159
ZW10	2.57588	0.813255
PTRH1	2.57311	0.812786
MRPS10	2.5606	0.810671
CYB5B	2.55558	0.809817
SEPT6	2.5554	0.809787
RTCB	2.5547	0.809667
MRPS2	2.5547	0.809667
DNAJC13	2.5547	0.809667
CCT4	2.54636	0.808248
ABCC1	2.52588	0.80474
PDK2	2.5257	0.80471
RPA1	2.52292	0.804232
MTX1	2.52292	0.804232
MIA3	2.50729	0.801533
TOP3A	2.50434	0.801021
ACSS1	2.50138	0.800508
CBR1	2.49913	0.800117
SDF2	2.49896	0.800087
RAB10	2.49843	0.799995
CROT	2.49618	0.799604
MTFMT	2.496	0.799573
HSP90AA1	2.49547	0.799481
CLPP	2.49322	0.799089
GLRX5	2.49305	0.799059
QSOX2	2.49252	0.798967
COPB1	2.46926	0.794894
MRPS18A	2.4663	0.794375
RPUSD4	2.44807	0.791152
MRPL11	2.44807	0.791152
RHOT2	2.44807	0.791152
ATP13A1	2.44511	0.790627
MRPS17	2.44511	0.790627
FDPS	2.44251	0.790165
TFB1M	2.4392	0.789576
FNDC3B	2.4392	0.789576
RRAGC	2.43678	0.789144
MOCS1	2.4366	0.789113
KPNB1	2.43105	0.788122
SOAT1	2.41334	0.784947
ADPGK	2.41316	0.784915
SLC2A13	2.41299	0.784883
EIF5A	2.40117	0.782751
STT3B	2.3918	0.781053
FLNC	2.3918	0.781053
TMX3	2.38884	0.780516
MMAB	2.38884	0.780516
GLS	2.38884	0.780516
RAB38	2.38589	0.779979
MARS2	2.38589	0.779979
SERPINA5	2.38589	0.779979
CLTCL1	2.38589	0.779979
GGH	2.38347	0.779537
DLAT	2.38294	0.779441
EHHADH	2.38294	0.779441
TMEM214	2.38086	0.779063
HNRNPM	2.38069	0.779031
FTL	2.38051	0.778998
STK38	2.37998	0.778902
ARL8B	2.37998	0.778902
ITM2B	2.37791	0.778523
CCT3	2.37703	0.778363
FARS2	2.37443	0.777887
GOLGA5	2.35412	0.774156
MFN1	2.35377	0.774091
RPL37A	2.35359	0.774059
SEC23B	2.35081	0.773546
NRAS	2.34803	0.773033
PCK2	2.34385	0.772259
HSPD1	2.32991	0.769668
FLNB	2.32962	0.769614
ACTN1	2.32962	0.769614
PCBP1	2.32667	0.769063
TM9SF3	2.32667	0.769063
EARS2	2.32667	0.769063
RAB12	2.32129	0.768057
AKAP7	2.32076	0.767958
CTSB	2.31816	0.767471
NUDT12	2.30028	0.764108
COPB2	2.29732	0.76355
EPB41L2	2.29212	0.762565
NDUFB4	2.29194	0.762532
CLU	2.28899	0.761972
RUVBL2	2.28846	0.761871
SUN2	2.28639	0.761478
ALPL	2.28222	0.760685
DNAJC10	2.27335	0.758995
PCBP2	2.2704	0.758431
PDK4	2.2704	0.758431
RPIA	2.2704	0.758431
BCKDK	2.2704	0.758431
FAM98B	2.26797	0.757966
IDI1	2.2652	0.757434
TIMM23B	2.2652	0.757434
TIMM23	2.2652	0.757434
SEPT8	2.2652	0.757434
MCAT	2.26502	0.7574
CTSF	2.26502	0.7574
RPS4X	2.26449	0.757299
MTX3	2.23827	0.752242
TMEM70	2.23532	0.751668
NOMO2	2.22595	0.749843
NOMO1	2.22595	0.749843
DYNC1H1	2.21698	0.748091
SELENOO	2.21413	0.747532
ECH1	2.21413	0.747532
EEF1G	2.21413	0.747532
LPCAT2	2.21413	0.747532
ATP2C1	2.21413	0.747532
SLC44A1	2.21188	0.74709
LAMTOR5	2.21171	0.747056
MTO1	2.21118	0.746952
PGS1	2.21118	0.746952
TFB2M	2.21118	0.746952
HMGCL	2.21118	0.746952
ITGA7	2.20928	0.746579
SYNPO	2.2091	0.746544
NDUFS5	2.20875	0.746475
TIMM29	2.20822	0.746371
ARL2	2.20822	0.746371
PPP1CC	2.20822	0.746371
NCL	2.20822	0.746371
PPT1	2.20597	0.745929
COA6	2.20597	0.745929
CLPTM1	2.20597	0.745929
ARL1	2.2058	0.745894
PYCR1	2.20527	0.74579
MAVS	2.18496	0.741772
RPL11	2.18496	0.741772
QTRT2	2.18183	0.741149
CYB5R3	2.17663	0.740112
B3GAT3	2.17645	0.740077
LACTB2	2.17627	0.740042
ATP5S	2.1761	0.740007
GBF1	2.1761	0.740007
TAP2	2.17332	0.739452
MFGE8	2.16673	0.738132
CKAP5	2.16082	0.736946
HACL1	2.15786	0.736352
PABPC1	2.15786	0.736352
MRPL40	2.15786	0.736352
TECR	2.15786	0.736352
PRDX1	2.15491	0.735757
PTPRF	2.15491	0.735757
CDK5RAP3	2.15491	0.735757
EXD2	2.15491	0.735757
KCTD5	2.15491	0.735757
RAB3C	2.15266	0.735304
RPS2	2.15231	0.735232
RPS15A	2.15231	0.735232
HNRNPA1	2.15195	0.735161
RAB2B	2.15195	0.735161
VPS45	2.14971	0.734707
LETMD1	2.14971	0.734707
NUDT19	2.14971	0.734707
NDUFAB1	2.14953	0.734672
NSUN2	2.149	0.734565
ARF3	2.14657	0.734074
CCT7	2.14605	0.733967
RHOBTB3	2.14605	0.733967
OAS3	2.14605	0.733967
SORT1	2.12261	0.729198
TMEM246	2.12001	0.728665
SFXN4	2.11983	0.728629
SPR	2.11705	0.72806
HOGA1	2.11688	0.728024
UBAP2L	2.11445	0.727526
EPB41	2.10455	0.725487
RCC2	2.10455	0.725487
RPS11	2.09864	0.724266
RHOG	2.09864	0.724266
RAC1	2.09864	0.724266
RDH14	2.09864	0.724266
MRPS28	2.09864	0.724266
RPL23A	2.09864	0.724266
MVP	2.09864	0.724266
CHCHD2	2.09622	0.723764
TM9SF1	2.09569	0.723654
QPRT	2.09569	0.723654
AHCYL1	2.09569	0.723654
NDUFA8	2.09326	0.723152
NFU1	2.09308	0.723115
RAB9A	2.09273	0.723042
MRPL49	2.09273	0.723042
MRPL46	2.09273	0.723042
CPVL	2.09013	0.722502
COQ6	2.08978	0.722428
SQOR	2.0752	0.719389
RDH11	2.06652	0.717567
MRPS21	2.06652	0.717567
PTK7	2.06652	0.717567
ACTG2	2.06601	0.71746
DCAKD	2.06374	0.716983
FAHD1	2.06356	0.716946
G3BP1	2.06096	0.716398
CPNE3	2.06061	0.716323
QRSL1	2.06061	0.716323
MATR3	2.05505	0.715151
CLCC1	2.04828	0.713718
STOM	2.04828	0.713718
GBA2	2.0455	0.713128
GATB	2.04533	0.713091
NSDHL	2.04533	0.713091
PRKD3	2.04237	0.712463
NDUFS8	2.04237	0.712463
MRPL23	2.04237	0.712463
GNS	2.04237	0.712463
METTL7A	2.03995	0.711947
RAB22A	2.03995	0.711947
AUP1	2.03977	0.71191
SDF2L1	2.03977	0.71191
PACSIN3	2.03959	0.711872
ACOX3	2.03942	0.711834
TPI1	2.03942	0.711834
SCD	2.03735	0.711393
SPARC	2.03699	0.711318
RRAGD	2.03682	0.71128
DPM1	2.03646	0.711205
PLD3	2.03646	0.711205
HNRNPA2B1	2.03646	0.711205
MAIP1	2.03404	0.710687
SLMAP	2.03404	0.710687
MPV17L2	2.03386	0.71065
TEFM	2.03369	0.710612
FASTKD1	2.03351	0.710574
QDPR	2.03161	0.710169
PFN1	2.03108	0.710056
TSC2	2.03056	0.709943
DDB1	2.03056	0.709943
OSBP	2.02813	0.709424
ROCK1	2.0276	0.709311
ANGPTL2	2.00747	0.704977
TOR1A	2.00729	0.704939
ISOC2	2.00452	0.704338
RRAS	2.00434	0.704299
VWA8	2.00217	0.70383
BCAT2	1.99201	0.70162
MRPS12	1.9861	0.70033
RPLP1	1.98315	0.699684
EWSR1	1.98315	0.699684
ARMCX1	1.98315	0.699684
ACP2	1.98315	0.699684
NDUFAF7	1.98315	0.699684
PTPMT1	1.98315	0.699684
MRPS16	1.98315	0.699684
GNG12	1.98072	0.699152
NDUFB11	1.98055	0.699114
MRPL18	1.98055	0.699114
NTPCR	1.9802	0.699036
GSTK1	1.9802	0.699036
CBR4	1.9802	0.699036
SUMF2	1.97795	0.698543
AGPAT3	1.97777	0.698504
USP30	1.97759	0.698465
MRPL48	1.97742	0.698427
SRPRA	1.97724	0.698388
PYCR2	1.97724	0.698388
RPS5	1.97499	0.697894
RICTOR	1.97482	0.697855
VAC14	1.97464	0.697816
LAMTOR3	1.97464	0.697816
RPL34	1.97464	0.697816
ISCA2	1.97429	0.697739
VPS11	1.97429	0.697739
SEC16A	1.97429	0.697739
TTC7B	1.97429	0.697739
MTERF3	1.97186	0.697205
GAA	1.97133	0.697088
UBXN4	1.95676	0.693865
SCD5	1.95398	0.693248
RAB29	1.9538	0.693209
TYSND1	1.9538	0.693209
KIAA1522	1.95138	0.692669
LRCH2	1.95102	0.692591
ST8SIA5	1.95102	0.692591

## Sheet: HEK
preyGene	FCA	Relative FC
FECH	82.2276	2
GLDC	24.8431	1.48019
VWA8	14.8636	1.25711
ALDH1L2	14.6294	1.25021
IARS2	13.7271	1.22256
SDHA	12.8345	1.19336
POLRMT	12.4434	1.17992
CPS1	10.9065	1.12267
ATP2A2	10.705	1.11457
PCK2	10.6941	1.11413
SLC25A13	10.1517	1.09152
UTRN	10.1359	1.09085
OPA1	9.85516	1.07865
TARS2	9.45079	1.06045
ACAD9	9.40453	1.05832
ALDH2	9.26263	1.05172
NDUFS1	9.16339	1.04704
AARS2	8.97399	1.03797
TRMT10C	8.68166	1.02359
GFM1	8.61155	1.02006
ACO2	8.52946	1.0159
AASS	8.46446	1.01258
AFG3L2	8.44957	1.01182
ALDH1B1	8.44838	1.01176
OGDH	8.42951	1.01078
PITRM1	8.40371	1.00945
VPS13D	8.24888	1.00138
NIPSNAP1	8.2397	1.00089
PGAM5	8.22069	0.999891
MRPL37	8.20526	0.999075
LETM1	8.19772	0.998675
MRPS22	7.96941	0.986408
CLPB	7.94115	0.984865
SARS2	7.90664	0.982974
DAP3	7.88884	0.981995
LRP1	7.821	0.978244
MRPS9	7.80922	0.97759
VARS2	7.80558	0.977387
MCCC2	7.70805	0.971927
DARS2	7.69372	0.971118
MRPS5	7.62708	0.96734
PC	7.54647	0.962726
UGGT1	7.4873	0.959307
GPD2	7.48625	0.959246
CLPX	7.422	0.955503
SLC25A12	7.40472	0.954491
IGF2R	7.3631	0.952043
ITPR3	7.21239	0.943061
CAD	7.14872	0.93921
NLRX1	7.05709	0.933608
BCKDHA	7.05409	0.933423
NT5DC2	7.00908	0.930643
SEC63	6.83	0.919403
UQCRC2	6.79825	0.917379
MTHFD1L	6.72548	0.912705
AGPS	6.67609	0.909504
THNSL1	6.61763	0.905685
NSF	6.59197	0.903997
IDH2	6.57003	0.902549
NBAS	6.50629	0.898315
HSDL2	6.49118	0.897306
TOMM70	6.45136	0.894634
SUCLA2	6.31906	0.885634
NIPSNAP2	6.25638	0.881305
LARS2	6.24791	0.880717
RHOT2	6.23297	0.879677
CPOX	6.21542	0.878453
PYCR1	6.21253	0.878251
FAF2	6.17589	0.875681
ECI2	6.16702	0.875058
ALDH5A1	6.16525	0.874933
PMPCB	6.1324	0.872612
ALDH7A1	6.10002	0.870313
MRPL38	6.05651	0.867205
PPA2	6.04545	0.866411
MRPL15	6.04389	0.866299
PTCD3	6.03454	0.865626
GFM2	6.03348	0.86555
MRPS23	6.02649	0.865047
GLUD1	6.0211	0.864658
MRPS18B	6.01425	0.864164
MRPS34	5.97029	0.860977
VDAC2	5.93284	0.858245
GNPAT	5.86824	0.85349
KRT6C	5.84915	0.852075
SLC3A2	5.83529	0.851044
KRT6A	5.8304	0.85068
HDHD5	5.81217	0.849321
SLIRP	5.80579	0.848844
MRPL44	5.77722	0.846701
MFN2	5.77127	0.846253
IDH3B	5.76488	0.845772
LAP3	5.74957	0.844618
ALDH6A1	5.73187	0.843278
COPA	5.70754	0.841431
MCCC1	5.68423	0.839654
SDHB	5.68146	0.839442
NDUFS2	5.67454	0.838913
ACSL3	5.65487	0.837405
ACADVL	5.64481	0.836631
ACOT9	5.60334	0.833429
EARS2	5.59458	0.832749
MTIF2	5.54237	0.828678
MOGS	5.4927	0.824768
PNPT1	5.48652	0.824279
TUFM	5.463	0.822414
POLG	5.45976	0.822156
MRPS7	5.45123	0.821477
MRPL28	5.44129	0.820684
RHOT1	5.4075	0.817979
NFS1	5.40116	0.817469
SSBP1	5.36079	0.814211
MRPL39	5.33159	0.811839
NDUFV1	5.32455	0.811265
ITPR2	5.31328	0.810345
AGK	5.30747	0.809869
NDUFA10	5.27708	0.807375
HK1	5.26163	0.806102
PGRMC1	5.24374	0.804623
PTCD1	5.19612	0.800661
MUT	5.19559	0.800617
MGME1	5.1768	0.799043
FASTKD2	5.16723	0.79824
ATP2B1	5.15877	0.797528
MRPL45	5.12961	0.795067
CYC1	5.12923	0.795034
CNP	5.12857	0.794978
ACSL4	5.12139	0.79437
KRT6B	5.11501	0.793829
MRPL50	5.08587	0.791348
KRT5	5.06011	0.789142
PDPR	5.04587	0.787919
EXD2	5.03294	0.786804
MTHFD2	5.02781	0.786361
RARS2	5.00256	0.784175
ACOX1	4.99528	0.783542
ATP2B4	4.96363	0.780781
MRPS25	4.95199	0.779762
DNAJA3	4.94189	0.778875
PMPCA	4.89714	0.774924
SLC25A11	4.87044	0.77255
GPT2	4.86366	0.771945
NARS2	4.84219	0.770024
TIMM44	4.83817	0.769663
NDUFS3	4.7817	0.764565
NOA1	4.77324	0.763796
HSD17B4	4.74178	0.760923
UQCRC1	4.73097	0.759932
ACADSB	4.71607	0.758563
FASTKD5	4.68345	0.755548
DHX30	4.67234	0.754517
SUPV3L1	4.6648	0.753815
AIFM1	4.65835	0.753214
GTPBP10	4.60982	0.748666
MRPS35	4.60507	0.748219
PDHB	4.58362	0.746191
ACAD10	4.58154	0.745994
GUF1	4.56496	0.744419
MRPS30	4.5602	0.743966
MTPAP	4.55672	0.743634
BCKDHB	4.52897	0.740982
ETFB	4.51484	0.739625
ABCB7	4.51154	0.739306
ME2	4.51105	0.73926
RCC1L	4.50362	0.738544
TMLHE	4.50102	0.738294
MARS2	4.4853	0.736774
KIAA0391	4.47676	0.735946
RPN1	4.47468	0.735744
LRP2	4.47319	0.7356
PYCR2	4.46314	0.734623
CHCHD4	4.43542	0.731917
MRPS2	4.4327	0.73165
NADK2	4.43114	0.731498
GCDH	4.42836	0.731225
VDAC3	4.42428	0.730825
PDP1	4.41985	0.730389
ACSF3	4.41002	0.729422
MRPS10	4.40914	0.729336
FLAD1	4.40053	0.728487
L2HGDH	4.37358	0.72582
PPOX	4.37279	0.725741
MRPS31	4.36175	0.724643
ACSL1	4.34553	0.723025
MRPS27	4.33015	0.721485
YME1L1	4.31592	0.720056
MRPL24	4.30012	0.718463
HARS2	4.29	0.717439
GADD45GIP1	4.27913	0.716338
DSP	4.27318	0.715734
ASPH	4.27082	0.715493
SPG7	4.23377	0.71171
SLC25A1	4.23273	0.711602
FASTKD1	4.22512	0.710822
RCN1	4.21408	0.709685
ACAD11	4.21301	0.709575
MRPL9	4.18516	0.706694
STK11IP	4.15629	0.703688
STOML2	4.14147	0.702137
TBRG4	4.13692	0.70166
GCAT	4.13657	0.701622
ARMCX3	4.11973	0.699851
COQ8B	4.11731	0.699596
MRPS26	4.11497	0.699349
CPVL	4.10088	0.697859
HK2	4.08942	0.696643
MRPL13	4.08762	0.696453
SUCLG2	4.07069	0.69465
NUP155	4.05712	0.6932
MRPL40	4.04698	0.692113
TFB1M	4.04212	0.691591
YARS2	4.02754	0.690022
PDK1	4.01917	0.689118
IMPDH2	4.01332	0.688486
GRSF1	4.0119	0.688332
VDAC1	4.01151	0.68829
ACADM	3.98904	0.685851
MRPL4	3.96699	0.683444
GLG1	3.96268	0.682971
ECSIT	3.9521	0.68181
ELAC2	3.92349	0.678655
CYFIP1	3.9202	0.67829
SLC25A10	3.89684	0.675695
LRPPRC	3.87072	0.672774
JAK1	3.8702	0.672715
MRPS28	3.86241	0.67184
FOXRED1	3.86073	0.671652
IDH3G	3.85314	0.670797
FNDC3A	3.85175	0.670641
ILVBL	3.84951	0.670388
CPT1A	3.84583	0.669973
PDHX	3.82891	0.668058
HSDL1	3.82267	0.667349
TACO1	3.81613	0.666605
SAMM50	3.80038	0.664809
ABCD3	3.79248	0.663906
ACAA1	3.78131	0.662625
HSD17B12	3.77125	0.661468
FLG2	3.77099	0.661437
GPX1	3.76867	0.66117
DLST	3.76664	0.660936
PGRMC2	3.76304	0.660521
PARS2	3.75006	0.65902
SLC25A22	3.7481	0.658794
ECHS1	3.74605	0.658556
MRPL2	3.73982	0.657833
MRPS11	3.73927	0.657769
ATP1A1	3.73275	0.657011
PCCB	3.73172	0.656891
MRPL1	3.72438	0.656036
COPB1	3.71976	0.655497
COMT	3.70951	0.654299
ACOT1	3.69897	0.653063
C18ORF8	3.66827	0.649443
MRPS15	3.66325	0.648848
SUCLG1	3.65037	0.647318
DECR1	3.64423	0.646588
NFXL1	3.64381	0.646538
SACM1L	3.63416	0.645386
SLC27A4	3.62431	0.644208
NDUFA9	3.61241	0.64278
P08107	3.61043	0.642541
CYP51A1	3.60885	0.642351
RPUSD3	3.59136	0.640242
MRPL46	3.58757	0.639783
SLC25A24	3.5796	0.638816
ABCC1	3.56969	0.637612
ITPR1	3.56764	0.637363
STT3A	3.56115	0.636572
ZADH2	3.54557	0.634668
DDX28	3.54488	0.634583
NCLN	3.5389	0.633851
ARL8B	3.53669	0.63358
GRPEL1	3.53563	0.633448
COPB2	3.53424	0.633278
SLC30A9	3.53164	0.632958
HCCS	3.52781	0.632488
MRPL19	3.52042	0.631577
ERAL1	3.51637	0.631077
NNT	3.51498	0.630905
CDK5RAP1	3.49949	0.628986
PUS1	3.49501	0.628431
NCKAP1	3.4853	0.627222
EPRS	3.48356	0.627005
FAHD2A	3.47629	0.626098
ESYT2	3.47477	0.625908
DNAJB11	3.47193	0.625553
ATP5C1	3.46972	0.625277
MMAB	3.46712	0.624951
METTL17	3.4525	0.623115
TFAM	3.45109	0.622938
MRPL47	3.44613	0.622314
RANBP2	3.4371	0.621174
SPTLC1	3.42447	0.619576
HSD17B10	3.41925	0.618914
ACSF2	3.4149	0.61836
MRPL22	3.41003	0.61774
CALU	3.40305	0.616851
COQ8A	3.4027	0.616806
HRNR	3.39941	0.616385
HSD17B8	3.39716	0.616098
C21ORF33	3.38326	0.614318
USP33	3.37303	0.613002
PDK3	3.35853	0.611131
MRPL58	3.34395	0.609242
MCAT	3.34124	0.60889
PDF	3.33647	0.608269
MRPS18A	3.33572	0.608172
FDXR	3.33508	0.608088
NDUFAF1	3.33366	0.607903
MRPL11	3.32369	0.606603
OGDHL	3.31774	0.605824
DHRS4	3.30392	0.604012
TPP1	3.28412	0.601401
RRBP1	3.27559	0.600272
LLGL1	3.27344	0.599987
GTPBP6	3.27238	0.599846
KTN1	3.26794	0.599256
TRMU	3.26673	0.599096
USP20	3.26207	0.598476
DPM1	3.25861	0.598015
CHDH	3.25709	0.597812
NSUN4	3.24014	0.595547
SLC25A19	3.23491	0.594845
SGPL1	3.22865	0.594003
ABHD10	3.22488	0.593495
MRPL3	3.21814	0.592587
NT5DC3	3.19512	0.58947
ACAD8	3.18902	0.58864
NUP160	3.18339	0.587872
SFXN4	3.1806	0.587491
PCCA	3.17651	0.586932
PDE12	3.17646	0.586926
COMTD1	3.17202	0.586319
NME4	3.16815	0.585788
NDUFAF4	3.16757	0.585708
AK4	3.1626	0.585026
ZC3HAV1	3.16018	0.584693
MTO1	3.15766	0.584347
TSFM	3.14823	0.583049
MRPL21	3.14801	0.583018
NUP133	3.14176	0.582155
IARS	3.13242	0.580863
FAHD1	3.13122	0.580696
PLOD2	3.1298	0.580498
LONP1	3.12121	0.579306
GAA	3.11863	0.578946
PTPN1	3.11727	0.578757
CYFIP2	3.11648	0.578646
QRSL1	3.11477	0.578408
GATB	3.11154	0.577957
IPO5	3.10987	0.577724
DBT	3.10667	0.577278
RDH13	3.10407	0.576913
AHCYL1	3.10305	0.576771
MIA3	3.09444	0.575565
PLS3	3.0865	0.574449
EPB41L2	3.08066	0.573626
HSPA9	3.0794	0.573448
ABCB10	3.07386	0.572667
CTSB	3.05585	0.570115
PTGES2	3.04841	0.569055
MIPEP	3.04213	0.568159
HADHA	3.0355	0.567213
GOLGB1	3.0265	0.565923
UFL1	3.02349	0.56549
COPG1	3.02097	0.565129
NUP98	3.0104	0.563606
NDUFS8	2.9973	0.561713
KRT3	2.9944	0.561292
MRPL10	2.98986	0.560633
MRPL49	2.97369	0.558277
GLS	2.96849	0.557517
NUP205	2.96738	0.557355
SCO2	2.96344	0.556778
HAX1	2.96343	0.556777
TBL2	2.95604	0.555693
TDRKH	2.95168	0.555052
MARC2	2.94989	0.554788
ACOT2	2.94852	0.554586
UQCRFS1	2.94686	0.554341
DNAJC10	2.94128	0.553519
USP9X	2.93774	0.552995
MON1B	2.93411	0.552458
PNPLA6	2.92912	0.551719
NDUFV2	2.92521	0.551139
CBR4	2.92177	0.550629
MT-ATP8	2.9194	0.550276
AKAP1	2.91778	0.550035
MACROD1	2.91745	0.549985
MRPS16	2.91438	0.549528
NDUFAF7	2.91042	0.548938
ARL8A	2.91028	0.548917
FAHD2B	2.90976	0.54884
ABCA3	2.90912	0.548743
TM9SF3	2.90526	0.548167
ATP5J	2.90416	0.548003
IMMT	2.8979	0.547065
MTCH2	2.89402	0.546483
OXSM	2.89244	0.546247
NDUFS7	2.88555	0.545211
NTPCR	2.8769	0.543907
ATAD1	2.87157	0.543101
SRPRB	2.86482	0.54208
CASK	2.86263	0.541747
QTRT2	2.85929	0.54124
GK	2.8507	0.539933
KPRP	2.84881	0.539646
MTX1	2.8312	0.536953
HADHB	2.82536	0.536056
PDHA1	2.82438	0.535905
FARS2	2.82003	0.535236
SSR4	2.81551	0.534539
FKBP8	2.81322	0.534185
PRDX5	2.80703	0.53323
FAR1	2.80686	0.533203
PREB	2.8049	0.5329
USP30	2.80253	0.532533
RPS11	2.80137	0.532352
MRPL17	2.79701	0.531676
TXNDC5	2.79509	0.531378
ACAA2	2.79283	0.531027
ALDH18A1	2.78862	0.530371
HMGCL	2.78758	0.53021
UQCRH	2.787	0.530119
NDUFA13	2.78675	0.530079
GK3P	2.78458	0.529742
PTPMT1	2.78016	0.529051
RHOG	2.77688	0.528539
ATP5SL	2.77252	0.527857
HACL1	2.77204	0.527781
FH	2.76833	0.527199
RAB5C	2.75981	0.525862
POLDIP2	2.75728	0.525463
AP2M1	2.75094	0.524463
ACSS1	2.74976	0.524277
DHTKD1	2.74639	0.523744
COQ5	2.74327	0.523251
STXBP3	2.73154	0.521389
TAMM41	2.73146	0.521376
DNAJC11	2.72867	0.520933
PISD	2.72589	0.52049
NDUFA8	2.72227	0.519914
IQGAP1	2.71821	0.519266
CHCHD3	2.71666	0.519017
FARSA	2.71319	0.518462
CLGN	2.71113	0.518133
PECR	2.70876	0.517753
COA7	2.70464	0.517092
BCKDK	2.69806	0.516034
CUX1	2.6951	0.515558
SNTB2	2.68902	0.514576
NISCH	2.68752	0.514333
AK2	2.68652	0.514172
IBA57	2.68423	0.513801
NOMO2	2.6797	0.513069
MCU	2.67719	0.512661
SCYL2	2.67521	0.512339
RMDN3	2.66698	0.511002
MAIP1	2.66389	0.510498
SLC25A3	2.66159	0.510123
PEX1	2.65481	0.509016
XPNPEP3	2.65348	0.508797
COQ6	2.65299	0.508718
GTPBP3	2.65033	0.508282
MRPL20	2.64955	0.508155
C14ORF159	2.64882	0.508035
MRPL43	2.64679	0.507702
MRM3	2.64356	0.507171
GRPEL2	2.63856	0.506349
MTERF4	2.63817	0.506285
GLUD2	2.63341	0.505501
CPT2	2.63044	0.505011
NSDHL	2.62844	0.50468
NUP210	2.62679	0.504408
MTDH	2.6259	0.50426
PFKL	2.62345	0.503855
SEC61A1	2.61845	0.503026
MRPS12	2.61612	0.50264
SRPRA	2.61522	0.50249
TRUB2	2.61254	0.502045
HDLBP	2.61029	0.501671
PI4KA	2.6094	0.501523
SFXN2	2.60789	0.501271
RAB10	2.60041	0.500025
RAB21	2.59662	0.499391
MRPL23	2.59367	0.498896
TXNRD2	2.59243	0.498688
TTC19	2.59217	0.498645
TIMM17B	2.59065	0.498391
AKAP12	2.5865	0.497695
CTNND1	2.584	0.497274
NOMO3	2.58049	0.496684
FASTKD3	2.57685	0.496071
ROCK1	2.57083	0.495055
AHCYL2	2.55901	0.493055
SCCPDH	2.5556	0.492476
CPNE3	2.55176	0.491822
RAB9A	2.54787	0.49116
ISCA2	2.54376	0.490457
ALDH9A1	2.54219	0.490191
CNNM3	2.53231	0.488499
ESYT1	2.53106	0.488285
PKN2	2.52949	0.488015
PLOD1	2.52881	0.487898
CRAT	2.526	0.487415
TST	2.52374	0.487027
UQCRQ	2.52193	0.486715
CLCC1	2.51828	0.486087
NDUFB4	2.5125	0.485089
ATP5L	2.51128	0.484877
NUP107	2.50416	0.483644
DHRS7B	2.50187	0.483246
PDSS2	2.49807	0.482587
CHCHD6	2.49652	0.482318
MRPS24	2.49535	0.482113
MRPS6	2.49449	0.481964
RDH14	2.49126	0.481401
P4HA2	2.49112	0.481377
MICU2	2.48889	0.480988
MRPS18C	2.48769	0.480779
UQCRFS1P1	2.48689	0.480638
MICU1	2.4865	0.480571
NME3	2.486	0.480483
LETMD1	2.48087	0.479585
TIMMDC1	2.47689	0.478889
GARS	2.47653	0.478826
ACOX3	2.47628	0.478782
MRPL32	2.4745	0.47847
RPL18A	2.47247	0.478113
NDUFAF3	2.47005	0.477688
MTERF3	2.4671	0.477168
ACAT1	2.46607	0.476987
CTPS2	2.45785	0.475537
MRPL14	2.45347	0.474763
TRABD	2.45202	0.474506
NUP85	2.44745	0.473697
MRPL16	2.44645	0.473518
MFN1	2.44579	0.473401
MECR	2.43961	0.472302
TRMT61B	2.43882	0.472161
APOOL	2.435	0.471482
MRPL48	2.42898	0.470407
SIRT3	2.42573	0.469824
RHOA	2.42408	0.469528
CCDC51	2.424	0.469514
ATP4A	2.42311	0.469355
C8ORF82	2.42135	0.46904
CLPP	2.42077	0.468935
MRPS33	2.4184	0.468509
SEC16A	2.41803	0.468443
RPIA	2.41601	0.46808
CTSC	2.41552	0.467993
ATP2A3	2.41146	0.467262
SCFD1	2.40503	0.466103
NSUN2	2.40383	0.465886
ACACA	2.4024	0.465627
SPATA20	2.40098	0.46537
ODR4	2.39743	0.464728
UMPS	2.39696	0.464643
D2HGDH	2.39568	0.464412
PI4K2A	2.39536	0.464353
PSMD2	2.39389	0.464087
DCTN1	2.39233	0.463802
NUBPL	2.39011	0.463401
VPS35	2.38382	0.462256
MRPL53	2.38171	0.46187
IKBIP	2.35809	0.457542
ALDH4A1	2.35518	0.457007
ABHD12	2.35318	0.456637
MGST3	2.34751	0.45559
CTAGE5	2.3458	0.455274
PTCD2	2.34282	0.454721
TIMM29	2.34206	0.45458
CTSD	2.34153	0.454482
RSAD1	2.33659	0.453564
MTG1	2.3365	0.453549
O95766	2.33362	0.453012
GPX4	2.33097	0.452519
GGH	2.32535	0.451471
ERP44	2.32091	0.450641
MRPL18	2.31739	0.449982
CLCN7	2.31718	0.449943
CKMT1A;CKMT1B	2.31668	0.449848
PON2	2.30321	0.447315
TTC7B	2.30105	0.446909
NDUFA7	2.29476	0.44572
PTRH2	2.29418	0.44561
DSG1	2.29268	0.445326
ATPAF1	2.28898	0.444625
RAB2A	2.28787	0.444414
RAC3	2.2835	0.443582
EHD4	2.28177	0.443253
CARS2	2.27877	0.442682
AP2A2	2.27821	0.442576
ROCK2	2.27132	0.441261
HDHD3	2.27057	0.441116
TRMT2B	2.26994	0.440996
TRMT11	2.26973	0.440956
LPCAT1	2.26524	0.440096
ARF4	2.26216	0.439505
TOR1AIP2	2.26017	0.439124
ECHDC1	2.25486	0.438102
RAB2B	2.25304	0.43775
DTNA	2.24525	0.436247
PREPL	2.24411	0.436026
SERAC1	2.24406	0.436017
TEFM	2.24374	0.435954
TRAP1	2.24355	0.435918
TMX3	2.24279	0.43577
OXA1L	2.23868	0.434975
ACADS	2.2363	0.434511
RPUSD4	2.23512	0.434282
MSRB2	2.23471	0.434204
EPB41L3	2.23417	0.434099
STT3B	2.23244	0.433761
LYPLAL1	2.2311	0.433501
RARS	2.23081	0.433446
GDAP1	2.2295	0.43319
RPL30	2.22803	0.432903
SPTLC2	2.226	0.432507
EHHADH	2.21944	0.431226
MLEC	2.21672	0.430692
CUL7	2.21517	0.430388
CYB5R1	2.21426	0.430211
TFB2M	2.21339	0.43004
METTL15	2.21297	0.429958
AUP1	2.21194	0.429755
AMOT	2.21147	0.429663
C2CD5	2.20942	0.42926
DNM2	2.20438	0.428269
AHNAK	2.20199	0.427798
SCO1	2.20041	0.427486
GLRX5	2.19797	0.427005
SDF2L1	2.19291	0.426002
CRYZ	2.18897	0.425222
HAGH	2.18738	0.424907
CCZ1B	2.18482	0.424398
CCZ1	2.18482	0.424398
MRPL55	2.18141	0.42372
FERMT2	2.17976	0.423392
AAAS	2.17912	0.423263
EHD1	2.17633	0.422707
CTNNB1	2.17417	0.422275
MTFMT	2.172	0.421842
MRPL27	2.16877	0.421196
EXOG	2.16821	0.421083
NDUFA11	2.16559	0.420559
ATP2C1	2.16458	0.420356
TMX1	2.1643	0.4203
GGCX	2.16349	0.420138
EDEM3	2.161	0.419636
KRT2	2.15972	0.41938
NDUFB10	2.15873	0.419181
TMEM126A	2.15852	0.419139
RAP2B	2.15667	0.418765
KIF5B	2.15633	0.418698
ATP1A3	2.14828	0.417072
RAB14	2.14413	0.416233
ARL2	2.14112	0.415623
RHOC	2.14078	0.415554
RAP2A	2.14044	0.415486
KRT78	2.14025	0.415447
RAC1	2.13721	0.414828
NDUFA4	2.13686	0.414758
HUWE1	2.13508	0.414397
ATL3	2.13244	0.413858
NGRN	2.12835	0.413026
SLC25A21	2.12745	0.412841
PEX6	2.12216	0.411759
PCBP3	2.12064	0.411449
RAB5A	2.12012	0.411343
DHCR24	2.11853	0.411016
LANCL1	2.1156	0.410416
EMD	2.11344	0.409973
ZW10	2.11146	0.409565
COA6	2.10884	0.409025
ADSL	2.10801	0.408856
SLC4A7	2.10716	0.408679
ATP2B3	2.10215	0.407647
GSTK1	2.09944	0.407086
OAT	2.09811	0.406811
CSRP2	2.09681	0.406541
SEPT11	2.09681	0.406541
EPB41	2.09591	0.406355
TRUB1	2.09568	0.406307
PUSL1	2.09405	0.40597
MTG2	2.09263	0.405675
ARL10	2.09258	0.405665
FARP1	2.09203	0.40555
MGARP	2.0906	0.405252
MYO19	2.08919	0.40496
POLG2	2.08864	0.404847
LAMTOR1	2.08437	0.403956
MIC13	2.08115	0.403287
SLC25A25	2.07818	0.402666
NUDT6	2.07765	0.402554
G6PD	2.07751	0.402525
SDF4	2.07294	0.401568
RCC2	2.07282	0.401545
SEPT6	2.06897	0.400735
CISD1	2.06558	0.400023
VPS13A	2.06459	0.399816
CISD2	2.06375	0.399639
MLYCD	2.05962	0.398769
NDUFC2	2.0578	0.398384
CDK5RAP3	2.05691	0.398197
NDUFS5	2.054	0.397583
HMOX2	2.05307	0.397385
CKAP4	2.04904	0.396533
BDH1	2.04871	0.396462
IGF2BP1	2.04551	0.395783
PPFIA1	2.04511	0.395698
PEX3	2.04429	0.395524
SERPINH1	2.04241	0.395124
OCIAD1	2.04091	0.394806
DLAT	2.0383	0.394251
HEXB	2.03827	0.394243
PEX11B	2.03331	0.393185
ANXA6	2.03153	0.392806
AKR7A2	2.02895	0.392253
SCP2	2.02272	0.390918
NME6	2.02209	0.390783
HIBADH	2.02094	0.390536
RAP2C	2.02064	0.390471
SEC62	2.01947	0.39022
DHCR7	2.01563	0.389394
DDX6	2.01408	0.389059
NDUFAB1	2.01331	0.388892
NUP188	2.01317	0.388862
NPEPPS	2.01204	0.388619
P4HA1	2.012	0.38861
EMC1	2.00854	0.387863
FHL1	1.99729	0.385424
MT-CO2	1.99584	0.385108
IVD	1.99555	0.385044
TIMM23B	1.99266	0.384416
TIMM23	1.99266	0.384416
HPRT1	1.99023	0.383884
ADCK1	1.98966	0.383761
TMEM33	1.9896	0.383747
RAB6A	1.98395	0.382512
CNNM4	1.97939	0.381514
PPTC7	1.97844	0.381305
ATP6V1H	1.974	0.38033
RDH11	1.97021	0.379494
BCL2L13	1.96641	0.378657
DDOST	1.96554	0.378464
NDUFA2	1.96419	0.378165
NUDT8	1.96344	0.378001
IQGAP3	1.96256	0.377804
SLC25A35	1.9618	0.377637
PDCD6IP	1.96083	0.377422
GOT2	1.95826	0.376853
NDUFA6	1.95717	0.37661
SYNJ2BP	1.95403	0.375914
TFRC	1.95137	0.375322

## Sheet: MEL and HEK and H295R
	MEL Relative FC	H295R Relative FC	HEK Relative FC		Mitochondrial Localization
ABCB7	0.850028	0.847259	0.739306		ABCB7
ABCC1	0.861889	0.80474	0.637612		ABCD3
ABCD3	0.899467	0.921744	0.663906		ACSF2
ACSF2	0.966085	0.856395	0.61836		ATAD1
ARL8B	0.899467	0.778902	0.63358		BCKDHB
ATAD1	0.899467	0.820228	0.543101		BDH1
ATP2A3	0.934052	0.848179	0.467262		CHCHD4
BCKDHB	1.05006	0.872453	0.740982		DLAT
BDH1	1.45209	0.890715	0.396462		FECH
CALU	1.43144	1.02293	0.616851		GLRX5
CHCHD4	0.899467	0.951792	0.731917		GUF1
CTSB	1.05006	0.767471	0.570115		HAX1
CTSD	0.966085	0.838867	0.454482		MCAT
DLAT	0.995916	0.779441	0.394251		MRPL11
DPM1	0.899467	0.711205	0.598015		MRPL23
EDEM3	0.861889	0.914291	0.419636		MRPL4
FAF2	0.899467	0.848639	0.875681		MRPS7
FECH	1.91664	1.46749	2		MTX1
GAA	1.16166	0.697088	0.578946		NDUFA8
GLRX5	1.05006	0.799059	0.427005		NDUFAF1
GUF1	0.934052	0.889538	0.744419		NDUFS2
HAX1	0.934052	0.98105	0.556777		NDUFV2
MCAT	0.934052	0.7574	0.60889		NIPSNAP2
MRPL11	0.861889	0.791152	0.606603		OAT
MRPL23	0.934052	0.712463	0.498896		OPA1
MRPL4	0.861889	0.943152	0.683444		PC
MRPS7	0.899467	0.991643	0.821477		PCK2
MTX1	0.899467	0.804232	0.536953		PDK1
NDUFA8	1.02383	0.723152	0.519914		PGRMC1
NDUFAF1	0.899467	0.855944	0.607903		PISD
NDUFS2	0.861889	0.991973	0.838913		PMPCB
NDUFV2	0.861889	0.865033	0.551139		POLDIP2
NIPSNAP2	1.21703	0.899398	0.881305		PPOX
NPEPPS	0.966085	1.01021	0.388619		PTCD3
OAT	1.07479	1.09323	0.406811		RHOT1
OPA1	1.19934	1.16909	1.07865		SLC25A12
PC	1.16166	1.27516	0.962726		TBRG4
PCK2	1.09819	0.772259	1.11413		TEFM
PDK1	1.09819	0.997047	0.689118		TIMM23
PGRMC1	2	1.12853	0.804623
PGRMC2	1.50874	1.04773	0.660521
PISD	1.16166	0.964792	0.52049
PMPCB	0.861889	0.905904	0.872612
POLDIP2	0.861889	0.944473	0.525463
PPOX	0.879276	0.922907	0.725741
PTCD3	1.05006	1.08937	0.865626
RHOT1	0.899467	0.978875	0.817979
RPN1	1.18091	1.14302	0.735744
SLC25A12	1.72141	0.985976	0.954491
STT3A	0.995916	0.873244	0.636572
TBRG4	0.899467	0.881854	0.70166
TEFM	0.899467	0.710612	0.435954
TIMM23	0.966085	0.757434	0.384416

## Sheet: MEL and H295R
	MEL Relative FC	H295R Relative FC		Mitochondrial Localization
ACTA2	1.14152	0.874543		CYB5B
ACTC1	1.14152	0.882704		HSPA1A
ACTG2	1.14152	0.71746		HSPA1B
ALG2	1.14152	0.906851		MTFR1L
AP2B1	0.966085	0.914291		PGS1
CYB5B	0.995916	0.809817		PPP2R1A
EEF2	1.02383	1.10393		PRDX1
FTL	0.861889	0.778998
GAPDH	0.93263	0.928308
HSPA1A	0.899467	1.00917
HSPA1B	0.899467	1.00917
MTFR1L	0.934052	0.819737
PCBP2	0.934052	0.758431
PGS1	0.899467	0.746952
PPP2R1A	1.35027	0.85504
PRDX1	0.861889	0.735757
RPL11	0.861889	0.741772
RPL34	0.934052	0.697816
RPL37A	0.934052	0.774059
RPLP1	0.899467	0.699684
RPS10	0.899467	0.872557
TUBA1B	1.40975	1.11379
TUBA4A	1.25037	1.03359
TUBB4B	1.16166	1.19306

## Sheet: MEL and HEK
	MEL Relative FC	HEK Relative FC		Mitochondrial Localization
ACAD8	0.861889	0.58864		ACAD8
ACAD9	1.21703	1.05832		ACAD9
ACADSB	0.899467	0.758563		ACADSB
ACSL3	0.899467	0.837405		ACSL3
ADCK1	0.966085	0.383761		ADCK1
AFG3L2	1.16166	1.01182		AFG3L2
AGK	0.899467	0.809869		AGK
ALDH18A1	1.07479	0.530371		ALDH18A1
ALDH2	1.17984	1.05172		ALDH2
APOOL	0.899467	0.471482		APOOL
ARL8A	0.899467	0.548917		BCKDHA
ATP2A2	0.888603	1.11457		BCL2L13
ATP5L	1.09819	0.484877		DHRS4
BCKDHA	1.32399	0.933423		DHRS7B
BCL2L13	0.995916	0.378657		ECI2
CNNM4	0.934052	0.381514		FASTKD5
DDOST	1.07479	0.378464		GCDH
DHRS4	1.07479	0.604012		GK
DHRS7B	0.861889	0.483246		HARS2
DNAJB11	0.899467	0.625553		IARS2
DNM2	1.21703	0.428269		IDH3G
ECI2	0.934052	0.875058		LETM1
ESYT2	1.12039	0.625908		MCCC1
FASTKD5	0.995916	0.755548		MRPS27
GCDH	0.974967	0.731225		MRPS35
GK	0.934052	0.539933		MTCH2
HARS2	1.02383	0.717439		MTHFD2
IARS2	0.861889	1.22256		NDUFA10
IDH3G	0.899467	0.670797		NDUFA13
LETM1	0.899467	0.998675		NDUFA4
LPCAT1	0.861889	0.440096		NDUFA9
MCCC1	1.18091	0.839654		NDUFB10
MLEC	0.934052	0.430692		NDUFV1
MOGS	1.21703	0.824768		NFS1
MRPS27	0.899467	0.721485		NIPSNAP1
MRPS35	0.861889	0.748219		NLRX1
MTCH2	0.899467	0.546483		OXA1L
MTHFD2	0.966085	0.786361		PDHA1
NDUFA10	0.966085	0.807375		PGAM5
NDUFA13	0.899467	0.530079		PITRM1
NDUFA4	0.934052	0.414758		RARS2
NDUFA9	0.899467	0.64278		RDH13
NDUFB10	0.861889	0.419181		SARS2
NDUFV1	1.05006	0.811265		SLC25A11
NFS1	0.966085	0.817469		SLC25A13
NIPSNAP1	0.861889	1.00089		SLC25A21
NLRX1	1.05006	0.933608		SLC25A3
NUP155	0.995916	0.6932		TARS2
OXA1L	0.899467	0.434975		TFAM
PDHA1	1.28133	0.535905		TFRC
PFKL	1.09819	0.503855		TIMM17B
PGAM5	0.899467	0.999891		TUFM
PITRM1	0.899467	1.00945		VDAC2
RARS2	0.966085	0.784175		YME1L1
RCN1	1.09819	0.709685
RDH13	0.899467	0.576913
SARS2	0.934052	0.982974
SEC61A1	0.966085	0.503026
SLC25A11	0.873149	0.77255
SLC25A13	1.18091	1.09152
SLC25A21	0.873149	0.412841
SLC25A3	0.932451	0.510123
SLC3A2	0.899467	0.851044
SSR4	0.966085	0.534539
TARS2	0.934052	1.06045
TFAM	0.899467	0.622938
TFRC	0.921367	0.375322
TIMM17B	0.934052	0.498391
TUFM	0.904789	0.822414
VDAC2	1.14152	0.858245
YME1L1	1.38693	0.720056

## Sheet: HEK and H295R
	H295R Relative FC	HEK Relative FC		Mitochondrial Localization
AARS2	1.03479	1.03797		AARS2
AASS	1.0792	1.01258		AASS
ABHD10	0.865785	0.593495		ABHD10
ABHD12	0.956997	0.456637		ACAA1
ACAA1	1.04045	0.662625		ACAA2
ACAA2	0.915474	0.531027		ACAD10
ACAD10	0.920236	0.745994		ACADVL
ACADVL	1.20192	0.836631		ACAT1
ACAT1	1.03509	0.476987		ACOT9
ACOT9	0.92869	0.833429		ACSL1
ACOX3	0.711834	0.478782		ACSS1
ACSL1	0.884894	0.723025		AHCYL1
ACSS1	0.800508	0.524277		AIFM1
AHCYL1	0.723654	0.576771		ALDH4A1
AIFM1	1.07321	0.753214		ALDH5A1
ALDH4A1	0.865059	0.457007		ARL2
ALDH5A1	0.848179	0.874933		BCKDK
ARL2	0.746371	0.415623		CBR4
ATP1A3	0.858195	0.417072		CDK5RAP1
ATP2B1	0.865785	0.797528		CLPP
ATP2C1	0.747532	0.420356		CNP
AUP1	0.71191	0.429755		COA6
BCKDK	0.758431	0.516034		COQ6
C18ORF8	0.976829	0.649443		COQ8A
CAD	1.04547	0.93921		COQ8B
CASK	0.818204	0.541747		CPNE3
CBR4	0.699036	0.550629		CPS1
CCZ1	0.943736	0.424398		CRAT
CCZ1B	0.943736	0.424398		CYC1
CDK5RAP1	0.984164	0.628986		DBT
CDK5RAP3	0.735757	0.398197		DDX28
CLCC1	0.713718	0.486087		DECR1
CLPP	0.799089	0.468935		DHTKD1
CNNM3	0.878518	0.488499		DNAJA3
CNP	0.96607	0.794978		EARS2
COA6	0.745929	0.409025		EHHADH
COPA	0.921426	0.841431		ERAL1
COPB1	0.794894	0.655497		EXD2
COPB2	0.76355	0.633278		EXOG
COQ6	0.722428	0.508718		FAHD1
COQ8A	0.98103	0.616806		FARS2
COQ8B	0.972692	0.699596		FASTKD1
CPNE3	0.716323	0.491822		FASTKD2
CPS1	1.20648	1.12267		FDXR
CPVL	0.722502	0.697859		FH
CRAT	0.97131	0.487415		GATB
CTAGE5	0.865343	0.455274		GCAT
CTNND1	0.959346	0.497274		GDAP1
CTSC	1.00964	0.467993		GFM2
CUX1	0.877256	0.515558		GLS
CYC1	0.824672	0.795034		GLUD1
CYFIP1	0.847719	0.67829		GNPAT
DBT	1.12925	0.577278		GPT2
DDX28	1.02324	0.634583		GPX1
DECR1	0.972347	0.646588		GSTK1
DHTKD1	0.88912	0.523744		GTPBP6
DNAJA3	0.98631	0.778875		HADHA
DNAJC10	0.758995	0.553519		HK1
EARS2	0.769063	0.832749		HMGCL
EHD1	0.917528	0.422707		HSD17B10
EHHADH	0.779441	0.431226		HSD17B4
EPB41	0.725487	0.406355		HSDL1
EPB41L2	0.762565	0.573626		HSPA9
ERAL1	0.869866	0.631077		IDH2
ESYT1	0.930595	0.488285		IDH3B
EXD2	0.735757	0.786804		ISCA2
EXOG	0.835182	0.421083		L2HGDH
FAHD1	0.716946	0.580696		LETMD1
FAR1	1.01625	0.533203		LONP1
FARP1	0.951792	0.40555		LRPPRC
FARS2	0.777887	0.535236		MAIP1
FASTKD1	0.710574	0.710822		MARS2
FASTKD2	0.939006	0.79824		MFN1
FDXR	1.21041	0.608088		MGARP
FH	0.848639	0.527199		MGME1
G6PD	1.01642	0.402525		MICU2
GARS	0.82887	0.478826		MIPEP
GATB	0.713091	0.577957		MMAB
GCAT	0.977934	0.701622		MRM3
GDAP1	0.868991	0.43319		MRPL1
GFM2	1.10007	0.86555		MRPL15
GGH	0.779537	0.451471		MRPL18
GLS	0.780516	0.557517		MRPL19
GLUD1	0.914686	0.864658		MRPL28
GNPAT	0.913896	0.85349		MRPL3
GOLGB1	1.17282	0.565923		MRPL37
GPT2	0.890298	0.771945		MRPL39
GPX1	0.851946	0.66117		MRPL40
GSTK1	0.699036	0.407086		MRPL44
GTPBP6	0.991313	0.599846		MRPL45
HACL1	0.736352	0.527781		MRPL46
HADHA	1.12416	0.567213		MRPL47
HK1	1.06433	0.806102		MRPL48
HMGCL	0.746952	0.53021		MRPL49
HSD17B10	1.03538	0.618914		MRPL50
HSD17B4	1.04632	0.760923		MRPS10
HSDL1	0.873677	0.667349		MRPS12
HSPA9	1.86093	0.573448		MRPS16
IARS	1.19348	0.580863		MRPS18A
IDH2	0.997563	0.902549		MRPS2
IDH3B	0.922132	0.845772		MRPS22
ILVBL	0.929453	0.670388		MRPS23
IQGAP1	1.20254	0.519266		MRPS25
ISCA2	0.697739	0.490457		MRPS28
ITPR1	1.06943	0.637363		MRPS30
ITPR2	0.999059	0.810345		MRPS31
ITPR3	0.894545	0.943061		MSRB2
JAK1	0.978194	0.672715		MTERF3
KIAA0391	1.07255	0.735946		MTFMT
KRT2	1.25595	0.41938		MTG1
KRT5	0.964667	0.789142		MTHFD1L
KRT6A	0.872375	0.85068		MTIF2
KTN1	1.30737	0.599256		MTO1
L2HGDH	0.92869	0.72582		NARS2
LETMD1	0.734707	0.479585		NDUFAB1
LLGL1	0.817159	0.599987		NDUFAF7
LONP1	1.17888	0.579306		NDUFB4
LRP1	1.02143	0.978244		NDUFS3
LRPPRC	2	0.672774		NDUFS5
MAIP1	0.710687	0.510498		NDUFS8
MARS2	0.779979	0.736774		NNT
MFN1	0.774091	0.473401		NSUN2
MGARP	0.91478	0.405252		NT5DC3
MGME1	0.846798	0.799043		OGDHL
MIA3	0.801533	0.575565		PARS2
MICU2	0.820601	0.480988		PCCA
MIPEP	0.893354	0.568159		PCCB
MMAB	0.780516	0.624951		PDE12
MON1B	0.948907	0.552458		PDF
MRM3	0.830309	0.507171		PDHB
MRPL1	0.881556	0.656036		PDK3
MRPL15	1.08337	0.866299		PDP1
MRPL18	0.699114	0.449982		PMPCA
MRPL19	0.8925	0.631577		PNPT1
MRPL28	1.02945	0.820684		POLG
MRPL3	0.931488	0.592587		POLRMT
MRPL37	1.04574	0.999075		PPA2
MRPL39	0.889881	0.811839		PTCD1
MRPL40	0.736352	0.692113		PTPMT1
MRPL44	1.037	0.846701		PTPN1
MRPL45	0.897761	0.795067		PYCR1
MRPL46	0.723042	0.639783		PYCR2
MRPL47	0.855944	0.622314		QRSL1
MRPL48	0.698427	0.470407		QTRT2
MRPL49	0.723042	0.558277		RDH14
MRPL50	0.985741	0.791348		RHOT2
MRPS10	0.810671	0.729336		RPIA
MRPS12	0.70033	0.50264		RPUSD4
MRPS16	0.699684	0.549528		RSAD1
MRPS18A	0.794375	0.608172		SAMM50
MRPS2	0.809667	0.73165		SDHA
MRPS22	1.09384	0.986408		SFXN4
MRPS23	0.972347	0.865047		SLC30A9
MRPS25	0.881429	0.779762		SPATA20
MRPS28	0.724266	0.67184		SPG7
MRPS30	0.897883	0.743966		SUPV3L1
MRPS31	0.855944	0.724643		TAMM41
MSRB2	0.865785	0.434204		TFB1M
MTDH	1.04778	0.50426		TFB2M
MTERF3	0.697205	0.477168		TIMM23B
MTFMT	0.799573	0.421842		TIMM29
MTG1	0.877256	0.453549		TMLHE
MTHFD1L	1.02293	0.912705		TOMM70
MTIF2	1.01843	0.828678		TRAP1
MTO1	0.746952	0.584347		TRMT10C
NARS2	0.917598	0.770024		TRMT61B
NBAS	1.00373	0.898315		TSFM
NCKAP1	0.828475	0.627222		TST
NDUFAB1	0.734672	0.388892		UQCRC2
NDUFAF7	0.699684	0.548938		USP30
NDUFB4	0.762532	0.485089		VARS2
NDUFS3	0.989988	0.764565		VDAC1
NDUFS5	0.746475	0.397583		VPS13A
NDUFS8	0.712463	0.561713		VPS13D
NFXL1	0.918288	0.646538		VPS35
NNT	1.09121	0.630905		VWA8
NOMO2	0.749843	0.513069		YARS2
NOMO3	1.0347	0.496684		ZADH2
NSDHL	0.713091	0.50468
NSUN2	0.734565	0.465886
NT5DC3	0.834708	0.58947
NTPCR	0.699036	0.543907
OGDHL	0.889881	0.605824
PARS2	0.928017	0.65902
PCCA	1.02905	0.586932
PCCB	0.91508	0.656891
PDCD6IP	0.820111	0.377422
PDE12	0.930215	0.586926
PDF	0.845875	0.608269
PDHB	0.972002	0.746191
PDK3	0.963716	0.611131
PDP1	1.00405	0.730389
PEX1	1.20991	0.509016
PEX6	1.08576	0.411759
PMPCA	0.90751	0.774924
PNPLA6	0.845875	0.551719
PNPT1	0.950704	0.824279
POLG	1.00962	0.822156
POLRMT	0.975825	1.17992
PPA2	0.958633	0.866411
PTCD1	1.06224	0.800661
PTPMT1	0.699684	0.529051
PTPN1	0.838867	0.578757
PYCR1	0.74579	0.878251
PYCR2	0.698388	0.734623
QRSL1	0.716323	0.578408
QTRT2	0.741149	0.54124
RAB10	0.799995	0.500025
RAB21	0.851518	0.499391
RAB2A	0.873677	0.444414
RAB2B	0.735161	0.43775
RAB5A	0.881854	0.411343
RAB5C	0.838397	0.525862
RAB9A	0.723042	0.49116
RAC1	0.724266	0.414828
RANBP2	0.83604	0.621174
RARS	1.02232	0.433446
RCC2	0.725487	0.401545
RDH11	0.717567	0.379494
RDH14	0.724266	0.481401
RHOC	0.960558	0.415554
RHOG	0.724266	0.528539
RHOT2	0.791152	0.879677
ROCK1	0.709311	0.495055
RPIA	0.758431	0.46808
RPS11	0.724266	0.532352
RPUSD4	0.791152	0.434282
RRBP1	1.27944	0.600272
RSAD1	0.960181	0.453564
SAMM50	1.01657	0.664809
SCYL2	1.20518	0.512339
SDF2L1	0.71191	0.426002
SDHA	1.39947	1.19336
SEC16A	0.697739	0.468443
SEPT6	0.809787	0.400735
SFXN4	0.728629	0.587491
SGPL1	0.922132	0.594003
SLC27A4	1.09866	0.644208
SLC30A9	0.848179	0.632958
SPATA20	0.946373	0.46537
SPG7	0.82983	0.71171
SPTLC1	0.929834	0.619576
SRPRA	0.698388	0.50249
STT3B	0.781053	0.433761
SUPV3L1	0.898989	0.753815
TAMM41	0.897498	0.521376
TFB1M	0.789576	0.691591
TFB2M	0.746952	0.43004
TIMM23B	0.757434	0.384416
TIMM29	0.746371	0.45458
TM9SF3	0.769063	0.548167
TMLHE	1.00405	0.738294
TMX3	0.780516	0.43577
TOMM70	0.972347	0.894634
TOR1AIP2	0.87766	0.439124
TRAP1	1.01579	0.435918
TRMT10C	1.24464	1.02359
TRMT61B	0.837927	0.472161
TSFM	0.87411	0.583049
TST	0.837596	0.487027
TTC7B	0.697739	0.446909
UFL1	0.81962	0.56549
UGGT1	1.3142	0.959307
UQCRC2	0.838397	0.917379
USP20	0.951067	0.598476
USP30	0.698465	0.532533
USP33	0.91792	0.613002
UTRN	0.99854	1.09085
VARS2	0.950748	0.977387
VDAC1	0.992962	0.68829
VPS13A	1.10959	0.399816
VPS13D	1.13159	1.00138
VPS35	0.860959	0.462256
VWA8	0.70383	1.25711
YARS2	0.865343	0.690022
ZADH2	0.865343	0.634668
ZC3HAV1	1.04691	0.584693
ZW10	0.813255	0.409565

## Sheet: MEL Unique
	FC	Relative FC		Mitochondrial Localization
ACSL5	2.55717	1.07479		ACSL5
ACTA1	2.98186	1.14152		ALAS2
ACTB	1.55944	0.859998		ARMC10
ACTG1	1.55944	0.859998		COX15
AKR7A5	1.70781	0.899467		COX2
ALAS2	1.70781	0.899467		COX4I1
ALDH1A1	1.99093	0.966085		ECI1
ALDH1A7	1.99093	0.966085		FAM162A
ALOX5	1.56625	0.861889		LRRC59
ARMC10	2.13249	0.995916		MPC2
ASAP2	1.70781	0.899467		MRPL12
ATP2B2	1.70781	0.899467		MTX2
ATP5D	2.27405	1.02383		PRDX3
ATP5E	1.99093	0.966085		PRXL2A
ATP5K	1.56625	0.861889		SFXN1
CLTC	2.55717	1.07479		SLC25A4
COX15	1.56625	0.861889		SLC25A5
COX2	1.99093	0.966085		STEAP3
COX4I1	1.70781	0.899467		TOMM70A
D1PAS1	2.13249	0.995916		TXNIP
DDX3X	2.13249	0.995916
DOCK8	1.70781	0.899467
DSG1A	1.70781	0.899467
DSG1B	1.70781	0.899467
ECI1	2.55717	1.07479
EEF1B2	1.84937	0.934052
EIF4A1	1.56625	0.861889
EIF4A2	1.56625	0.861889
ENO1B	2.41561	1.05006
FAM162A	1.56625	0.861889
FTL1	1.56625	0.861889
H1F4	1.56625	0.861889
HACD3	1.56625	0.861889
HBA	2.41561	1.05006
HBB-BS	3.40654	1.19934
HNRNPF	1.70781	0.899467
HNRNPH1	1.56625	0.861889
HNRNPU	1.56625	0.861889
IGKC	2.00696	0.969568
ITGA2B	1.84937	0.934052
KRT7	1.93769	0.954314
KRT72	1.70781	0.899467
KRT77	1.51099	0.846292
KRT84	1.99093	0.966085
LRRC59	2.41561	1.05006
MPC2	1.99093	0.966085
MPP1	1.70781	0.899467
MRPL12	1.70781	0.899467
MTX2	2.13249	0.995916
NAGA	1.70781	0.899467
NEFH	1.56625	0.861889
PRDX3	2.8403	1.12039
PRKCQ	1.99093	0.966085
PRXL2A	1.56625	0.861889
RAB18	2.13249	0.995916
RAP1A	1.70781	0.899467
RCN3	8.36119	1.5893
RPL10	1.99093	0.966085
RPL10A	1.99093	0.966085
RPL13A	2.13249	0.995916
RPL15	2.13249	0.995916
RPL18	2.55717	1.07479
RPL23	2.27405	1.02383
RPL31	1.84937	0.934052
RPL35	1.70781	0.899467
RPS14	1.70781	0.899467
RPS16	2.13249	0.995916
RPS18	1.89051	0.943607
SCPEP1	1.70781	0.899467
SCRIB	1.56625	0.861889
SFXN1	1.84937	0.934052
SLC16A3	3.12342	1.16166
SLC1A5	1.56625	0.861889
SLC25A4	4.50346	1.32058
SLC25A5	4.1595	1.28607
SLC2A1	1.56625	0.861889
SSR1	2.13249	0.995916
STEAP3	1.70781	0.899467
TCP1	1.70781	0.899467
TMEM165	1.56625	0.861889
TOMM70A	3.40654	1.19934
TUBA1C	5.3884	1.39849
TUBB3	2.55717	1.07479
TXNIP	1.56625	0.861889
TYK2	2.27405	1.02383
UTY	1.70781	0.899467
YWHAG	1.99093	0.966085
YWHAQ	1.99093	0.966085
YWHAZ	2.13249	0.995916

## Sheet: H295R Unique
	FC	Relative FC		Mitochondrial Localization
A2M	3.96248	1.0003		ABCD2
ABCD2	3.67505	0.967592		ALAS1
ACOT8	2.78621	0.847341		ALDH3A2
ACP2	1.98315	0.699684		ALPL
ACTN1	2.32962	0.769614		ARMCX1
ACTN4	2.90117	0.864901		ATAD3A
ADPGK	2.41316	0.784915		ATP2A1
AGPAT3	1.97777	0.698504		BCAT2
AIMP1	2.96039	0.873677		CAT
AKAP7	2.32076	0.767958		CHCHD2
ALAS1	2.64432	0.824643		CLU
ALDH3A2	4.17452	1.02293		CROT
ALDOC	3.04794	0.886335		CYB5R3
ALPL	2.28222	0.760685		DCAKD
ANGPTL2	2.00747	0.704977		DDX1
ANKLE2	2.92549	0.868527		ECH1
AP2A1	3.7096	0.971656		ERN1
ARF3	2.14657	0.734074		ETHE1
ARL1	2.2058	0.745894		FASN
ARMCX1	1.98315	0.699684		FDPS
ATAD3A	5.51005	1.14348		FTH1
ATP13A1	2.44511	0.790627		GBF1
ATP2A1	3.07884	0.890715		GPAM
ATP5A1	9.49301	1.37973		GRHPR
ATP5O	3.01961	0.88228		HOGA1
ATP5S	2.1761	0.740007		HSP90AA1
B3GAT3	2.17645	0.740077		HSP90AB1
BCAT2	1.99201	0.70162		HSPA1L
C2CD2	2.6122	0.819334		HSPA5
CANX	4.18929	1.02447		HSPD1
CAT	3.13806	0.898989		IDI1
CBR1	2.49913	0.800117		ISOC2
CCT3	2.37703	0.778363		LACTB2
CCT4	2.54636	0.808248		MAVS
CCT5	2.7506	0.841755		MDH2
CCT7	2.14605	0.733967		MOCS1
CHCHD2	2.09622	0.723764		MPV17L2
CKAP5	2.16082	0.736946		MRPS17
CLPTM1	2.20597	0.745929		MRPS21
CLTCL1	2.38589	0.779979		MTHFD1
CLU	2.28899	0.761972		MTX3
CROT	2.49618	0.799604		NDUFB11
CTSF	2.26502	0.7574		NFU1
CYB5R3	2.17663	0.740112		NIPSNAP3A
CYP21A2	3.14988	0.900622		NUDT19
DCAKD	2.06374	0.716983		PDE2A
DDB1	2.03056	0.709943		PDK2
DDX1	4.95884	1.09771		PDK4
DNAJA2	2.92549	0.868527		PHB2
DNAJC13	2.5547	0.809667		PKM
DNAJC16	3.38798	0.932269		POR
DOCK7	3.91488	0.995047		PPP1CC
DYNC1H1	2.21698	0.748091		PPP2CA
ECH1	2.21413	0.747532		PRDX4
EEF1A1P5	5.25544	1.12294		PTRH1
EEF1G	2.21413	0.747532		QDPR
EGFR	2.63894	0.823758		RAB29
EIF5A	2.40117	0.782751		RAB38
ENO1	5.91348	1.17417		RAB7A
EPHX1	2.84785	0.856846		RACK1
ERAP2	2.843	0.856106		SELENOO
ERLEC1	3.81747	0.984103		SLC25A40
ERN1	2.95153	0.872375		SLC44A1
ETHE1	3.1273	0.897498		SPR
EWSR1	1.98315	0.699684		SQOR
FAM98B	2.26797	0.757966		STOM
FASN	4.89715	1.09227		TMEM70
FDPS	2.44251	0.790165		TOMM40
FLNA	16.6771	1.62445		TOP3A
FLNB	2.32962	0.769614		UNG
FLNC	2.3918	0.781053		VPS13C
FNDC3B	2.4392	0.789576
FRYL	3.24469	0.913501
FTH1	4.82789	1.08609
FTL	2.38051	0.778998
G3BP1	2.06096	0.716398
GBA2	2.0455	0.713128
GBF1	2.1761	0.740007
GLB1	2.67385	0.829465
GLT8D1	2.96423	0.87424
GNAI2	3.02257	0.882704
GNG12	1.98072	0.699152
GNS	2.04237	0.712463
GOLGA4	4.11825	1.01704
GOLGA5	2.35412	0.774156
GPAM	3.25165	0.914432
GRAMD1B	6.08753	1.18677
GRHPR	3.1273	0.897498
HERC2	7.35495	1.26891
HNRNPA1	2.15195	0.735161
HNRNPA2B1	2.03646	0.711205
HNRNPM	2.38069	0.779031
HNRNPUL1	2.72421	0.837568
HOGA1	2.11688	0.728024
HSD17B11	3.07103	0.889612
HSP90AA1	2.49547	0.799481
HSP90AB1	2.72941	0.838397
HSP90B1	6.0816	1.18635
HSPA1L	2.66428	0.827908
HSPA2	3.08179	0.891131
HSPA5	10.6597	1.43007
HSPA8	4.06199	1.01107
HSPD1	2.32991	0.769668
HYOU1	3.54671	0.952154
IDI1	2.2652	0.757434
IQGAP2	3.93468	0.997237
ISOC2	2.00452	0.704338
ITGA7	2.20928	0.746579
ITM2B	2.37791	0.778523
KCTD5	2.15491	0.735757
KIAA1522	1.95138	0.692669
KIF11	6.02533	1.18231
KPNB1	2.43105	0.788122
KRT10	5.7973	1.16555
KRT14	2.83899	0.855492
KRT16	2.60506	0.818145
KRT9	5.85076	1.16954
LACTB2	2.17627	0.740042
LAMTOR3	1.97464	0.697816
LAMTOR5	2.21171	0.747056
LDLR	3.33171	0.924996
LGALS3BP	4.04254	1.00898
LONP2	4.4868	1.05426
LPCAT2	2.21413	0.747532
LRCH2	1.95102	0.692591
LSG1	2.73862	0.839861
LSS	4.41732	1.04749
LTBP1	3.07588	0.890298
MAN2A1	4.44563	1.05026
MATR3	2.05505	0.715151
MAVS	2.18496	0.741772
MDH2	4.29888	1.03568
METTL7A	2.03995	0.711947
MFGE8	2.16673	0.738132
MOCS1	2.4366	0.789113
MPV17L2	2.03386	0.71065
MRPS17	2.44511	0.790627
MRPS21	2.06652	0.717567
MSH6	2.64415	0.824614
MTHFD1	4.34333	1.04015
MTX3	2.23827	0.752242
MVP	2.09864	0.724266
MYH10	3.55852	0.953598
MYH9	4.80515	1.08404
NCL	2.20822	0.746371
NDUFB11	1.98055	0.699114
NFU1	2.09308	0.723115
NIPSNAP3A	2.7216	0.837153
NOMO1	2.22595	0.749843
NRAS	2.34803	0.773033
NUCB1	2.6716	0.829099
NUDT12	2.30028	0.764108
NUDT19	2.14971	0.734707
OAS3	2.14605	0.733967
OSBP	2.02813	0.709424
PABPC1	2.15786	0.736352
PACSIN3	2.03959	0.711872
PBXIP1	4.01458	1.00597
PCBP1	2.32667	0.769063
PDE2A	6.56843	1.21979
PDIA3	5.86243	1.17041
PDIA4	4.30183	1.03598
PDK2	2.5257	0.80471
PDK4	2.2704	0.758431
PFKM	3.19137	0.906306
PFN1	2.03108	0.710056
PHB2	3.24764	0.913896
PKM	8.19307	1.31577
PLD1	4.89284	1.09189
PLD3	2.03646	0.711205
PLEKHA5	2.96405	0.874214
POMGNT1	2.81313	0.851518
POR	3.14692	0.900214
POTEF	2.73236	0.838867
PPP1CB	2.7803	0.84642
PPP1CC	2.20822	0.746371
PPP2CA	2.75148	0.841895
PPT1	2.20597	0.745929
PRDX4	3.41645	0.935903
PRKD3	2.04237	0.712463
PRKDC	3.23878	0.912709
PTK7	2.06652	0.717567
PTPRF	2.15491	0.735757
PTRH1	2.57311	0.812786
QARS	3.99981	1.00437
QDPR	2.03161	0.710169
QPRT	2.09569	0.723654
QSOX2	2.49252	0.798967
RAB12	2.32129	0.768057
RAB22A	2.03995	0.711947
RAB29	1.9538	0.693209
RAB35	2.81035	0.851089
RAB38	2.38589	0.779979
RAB3C	2.15266	0.735304
RAB5B	2.61983	0.820601
RAB7A	3.49044	0.945208
RACK1	3.15387	0.901172
RHOBTB3	2.14605	0.733967
RICTOR	1.97482	0.697855
RNF213	3.5408	0.95143
RPA1	2.52292	0.804232
RPL17	2.67019	0.82887
RPL23A	2.09864	0.724266
RPL6	3.42531	0.937028
RPL7	3.36904	0.929834
RPLP0	2.73532	0.839336
RPLP2	3.19433	0.906708
RPN2	2.62574	0.821579
RPS15A	2.15231	0.735232
RPS2	2.15231	0.735232
RPS4X	2.26449	0.757299
RPS5	1.97499	0.697894
RPS8	2.75077	0.841783
RRAGC	2.43678	0.789144
RRAGD	2.03682	0.71128
RRAS	2.00434	0.704299
RTCB	2.5547	0.809667
RUVBL2	2.28846	0.761871
SCAP	2.84265	0.856052
SCD	2.03735	0.711393
SCD5	1.95398	0.693248
SDCBP	3.4743	0.943196
SDF2	2.49896	0.800087
SEC23A	3.11184	0.895346
SEC23B	2.35081	0.773546
SELENOO	2.21413	0.747532
SEPT2	2.92584	0.868579
SEPT8	2.2652	0.757434
SERPINA5	2.38589	0.779979
SLC25A40	3.00885	0.880729
SLC2A13	2.41299	0.784883
SLC44A1	2.21188	0.74709
SLMAP	2.03404	0.710687
SOAT1	2.41334	0.784947
SORT1	2.12261	0.729198
SPARC	2.03699	0.711318
SPR	2.11705	0.72806
SPTAN1	3.86068	0.988993
SPTBN1	2.8449	0.856395
SQOR	2.0752	0.719389
ST8SIA5	1.95102	0.692591
STK38	2.37998	0.778902
STOM	2.04828	0.713718
SUMF2	1.97795	0.698543
SUN2	2.28639	0.761478
SYNPO	2.2091	0.746544
TAP2	2.17332	0.739452
TECR	2.15786	0.736352
TIMM50	3.19728	0.907109
TLN1	3.35515	0.92804
TM9SF1	2.09569	0.723654
TMEM214	2.38086	0.779063
TMEM246	2.12001	0.728665
TMEM70	2.23532	0.751668
TOMM40	2.75704	0.842771
TOP3A	2.50434	0.801021
TOR1A	2.00729	0.704939
TPI1	2.03942	0.711834
TSC2	2.03056	0.709943
TUBA1A	4.9741	1.09904
TUBA3C;TUBA3D	4.28115	1.03389
TUBA8	3.06702	0.889045
TUBB2A	5.7174	1.15953
TUBB2B	5.7174	1.15953
TUBB8	3.30686	0.921744
TYSND1	1.9538	0.693209
UBAP2L	2.11445	0.727526
UBXN4	1.95676	0.693865
UGGT2	2.89821	0.864459
UNG	2.63528	0.823156
VAC14	1.97464	0.697816
VAPA	2.73532	0.839336
VIM	6.65314	1.22536
VPS11	1.97429	0.697739
VPS13C	5.07186	1.1075
VPS18	2.77681	0.845875
VPS45	2.14971	0.734707
WDR11	2.78272	0.846798

## Sheet: HEK Unique
	FC	Relative FC		Mitochondrial Localization
AAAS	2.17912	0.423263		ABCB10
ABCA3	2.90912	0.548743		ACACA
ABCB10	3.07386	0.572667		ACAD11
ACACA	2.4024	0.465627		ACADM
ACAD11	4.21301	0.709575		ACADS
ACADM	3.98904	0.685851		ACO2
ACADS	2.2363	0.434511		ACOT2
ACO2	8.52946	1.0159		ACSF3
ACOT1	3.69897	0.653063		ACSL4
ACOT2	2.94852	0.554586		AGPS
ACOX1	4.99528	0.783542		AK2
ACSF3	4.41002	0.729422		AK4
ACSL4	5.12139	0.79437		AKAP1
ADSL	2.10801	0.408856		AKR7A2
AGPS	6.67609	0.909504		ALDH1B1
AHCYL2	2.55901	0.493055		ALDH1L2
AHNAK	2.20199	0.427798		ALDH6A1
AK2	2.68652	0.514172		ALDH7A1
AK4	3.1626	0.585026		ALDH9A1
AKAP1	2.91778	0.550035		ANXA6
AKAP12	2.5865	0.497695		ARMCX3
AKR7A2	2.02895	0.392253		ATP5J
ALDH1B1	8.44838	1.01176		ATPAF1
ALDH1L2	14.6294	1.25021		C8ORF82
ALDH6A1	5.73187	0.843278		CARS2
ALDH7A1	6.10002	0.870313		CCDC51
ALDH9A1	2.54219	0.490191		CHCHD3
AMOT	2.21147	0.429663		CHCHD6
ANXA6	2.03153	0.392806		CHDH
AP2A2	2.27821	0.442576		CISD1
AP2M1	2.75094	0.524463		CISD2
ARF4	2.26216	0.439505		CLPB
ARL10	2.09258	0.405665		CLPX
ARMCX3	4.11973	0.699851		COA7
ASPH	4.27082	0.715493		COMT
ATL3	2.13244	0.413858		COMTD1
ATP1A1	3.73275	0.657011		COQ5
ATP2B3	2.10215	0.407647		CPOX
ATP2B4	4.96363	0.780781		CPT1A
ATP4A	2.42311	0.469355		CPT2
ATP5C1	3.46972	0.625277		CRYZ
ATP5J	2.90416	0.548003		CYB5R1
ATP5SL	2.77252	0.527857		D2HGDH
ATP6V1H	1.974	0.38033		DAP3
ATPAF1	2.28898	0.444625		DARS2
C14ORF159	2.64882	0.508035		DHX30
C21ORF33	3.38326	0.614318		DLST
C2CD5	2.20942	0.42926		DNAJC11
C8ORF82	2.42135	0.46904		ECHDC1
CARS2	2.27877	0.442682		ECHS1
CCDC51	2.424	0.469514		ECSIT
CHCHD3	2.71666	0.519017		ELAC2
CHCHD6	2.49652	0.482318		ETFB
CHDH	3.25709	0.597812		FAHD2A
CISD1	2.06558	0.400023		FASTKD3
CISD2	2.06375	0.399639		FKBP8
CKAP4	2.04904	0.396533		FLAD1
CKMT1A;CKMT1B	2.31668	0.449848		FOXRED1
CLCN7	2.31718	0.449943		GADD45GIP1
CLGN	2.71113	0.518133		GFM1
CLPB	7.94115	0.984865		GK3P
CLPX	7.422	0.955503		GLDC
COA7	2.70464	0.517092		GLUD2
COMT	3.70951	0.654299		GOT2
COMTD1	3.17202	0.586319		GPD2
COPG1	3.02097	0.565129		GPX4
COQ5	2.74327	0.523251		GRPEL1
CPOX	6.21542	0.878453		GRPEL2
CPT1A	3.84583	0.669973		GRSF1
CPT2	2.63044	0.505011		GTPBP10
CRYZ	2.18897	0.425222		GTPBP3
CSRP2	2.09681	0.406541		HADHB
CTNNB1	2.17417	0.422275		HAGH
CTPS2	2.45785	0.475537		HCCS
CUL7	2.21517	0.430388		HDHD3
CYB5R1	2.21426	0.430211		HDHD5
CYFIP2	3.11648	0.578646		HIBADH
CYP51A1	3.60885	0.642351		HK2
D2HGDH	2.39568	0.464412		HSD17B8
DAP3	7.88884	0.981995		HSDL2
DARS2	7.69372	0.971118		HUWE1
DCTN1	2.39233	0.463802		IBA57
DDX6	2.01408	0.389059		IMMT
DHCR24	2.11853	0.411016		IVD
DHCR7	2.01563	0.389394		LAP3
DHX30	4.67234	0.754517		LARS2
DLST	3.76664	0.660936		LYPLAL1
DNAJC11	2.72867	0.520933		MACROD1
DSG1	2.29268	0.445326		MCCC2
DSP	4.27318	0.715734		MCU
DTNA	2.24525	0.436247		ME2
ECHDC1	2.25486	0.438102		MECR
ECHS1	3.74605	0.658556		METTL15
ECSIT	3.9521	0.68181		METTL17
EHD4	2.28177	0.443253		MFN2
ELAC2	3.92349	0.678655		MGST3
EMC1	2.00854	0.387863		MICU1
EMD	2.11344	0.409973		MLYCD
EPB41L3	2.23417	0.434099		MRPL10
EPRS	3.48356	0.627005		MRPL13
ERP44	2.32091	0.450641		MRPL14
ETFB	4.51484	0.739625		MRPL16
FAHD2A	3.47629	0.626098		MRPL17
FAHD2B	2.90976	0.54884		MRPL2
FARSA	2.71319	0.518462		MRPL20
FASTKD3	2.57685	0.496071		MRPL21
FERMT2	2.17976	0.423392		MRPL22
FHL1	1.99729	0.385424		MRPL24
FKBP8	2.81322	0.534185		MRPL27
FLAD1	4.40053	0.728487		MRPL32
FLG2	3.77099	0.661437		MRPL38
FNDC3A	3.85175	0.670641		MRPL43
FOXRED1	3.86073	0.671652		MRPL53
GADD45GIP1	4.27913	0.716338		MRPL55
GFM1	8.61155	1.02006		MRPL58
GGCX	2.16349	0.420138		MRPL9
GK3P	2.78458	0.529742		MRPS11
GLDC	24.8431	1.48019		MRPS15
GLG1	3.96268	0.682971		MRPS18B
GLUD2	2.63341	0.505501		MRPS18C
GOT2	1.95826	0.376853		MRPS24
GPD2	7.48625	0.959246		MRPS26
GPX4	2.33097	0.452519		MRPS33
GRPEL1	3.53563	0.633448		MRPS34
GRPEL2	2.63856	0.506349		MRPS5
GRSF1	4.0119	0.688332		MRPS6
GTPBP10	4.60982	0.748666		MRPS9
GTPBP3	2.65033	0.508282		MT-ATP8
HADHB	2.82536	0.536056		MT-CO2
HAGH	2.18738	0.424907		MTERF4
HCCS	3.52781	0.632488		MTG2
HDHD3	2.27057	0.441116		MTPAP
HDHD5	5.81217	0.849321		MUT
HDLBP	2.61029	0.501671		MYO19
HEXB	2.03827	0.394243		NADK2
HIBADH	2.02094	0.390536		NDUFA11
HK2	4.08942	0.696643		NDUFA2
HMOX2	2.05307	0.397385		NDUFA6
HPRT1	1.99023	0.383884		NDUFA7
HRNR	3.39941	0.616385		NDUFAF3
HSD17B12	3.77125	0.661468		NDUFAF4
HSD17B8	3.39716	0.616098		NDUFC2
HSDL2	6.49118	0.897306		NDUFS1
HUWE1	2.13508	0.414397		NDUFS7
IBA57	2.68423	0.513801		NGRN
IGF2BP1	2.04551	0.395783		NME3
IGF2R	7.3631	0.952043		NME4
IKBIP	2.35809	0.457542		NME6
IMMT	2.8979	0.547065		NOA1
IMPDH2	4.01332	0.688486		NSUN4
IPO5	3.10987	0.577724		NT5DC2
IQGAP3	1.96256	0.377804		NUBPL
IVD	1.99555	0.385044		NUDT6
KIF5B	2.15633	0.418698		NUDT8
KPRP	2.84881	0.539646		OCIAD1
KRT3	2.9944	0.561292		OGDH
KRT6B	5.11501	0.793829		OXSM
KRT6C	5.84915	0.852075		P4HA1
KRT78	2.14025	0.415447		PDHX
LAMTOR1	2.08437	0.403956		PDPR
LANCL1	2.1156	0.410416		PDSS2
LAP3	5.74957	0.844618		PECR
LARS2	6.24791	0.880717		PEX11B
LRP2	4.47319	0.7356		PI4K2A
LYPLAL1	2.2311	0.433501		POLG2
MACROD1	2.91745	0.549985		PON2
MARC2	2.94989	0.554788		PPTC7
MCCC2	7.70805	0.971927		PRDX5
MCU	2.67719	0.512661		PREPL
ME2	4.51105	0.73926		PTCD2
MECR	2.43961	0.472302		PTGES2
METTL15	2.21297	0.429958		PTRH2
METTL17	3.4525	0.623115		PUS1
MFN2	5.77127	0.846253		PUSL1
MGST3	2.34751	0.45559		RCC1L
MIC13	2.08115	0.403287		RMDN3
MICU1	2.4865	0.480571		RPUSD3
MLYCD	2.05962	0.398769		SCCPDH
MRPL10	2.98986	0.560633		SCO1
MRPL13	4.08762	0.696453		SCO2
MRPL14	2.45347	0.474763		SCP2
MRPL16	2.44645	0.473518		SDHB
MRPL17	2.79701	0.531676		SERAC1
MRPL2	3.73982	0.657833		SFXN2
MRPL20	2.64955	0.508155		SIRT3
MRPL21	3.14801	0.583018		SLC25A1
MRPL22	3.41003	0.61774		SLC25A10
MRPL24	4.30012	0.718463		SLC25A19
MRPL27	2.16877	0.421196		SLC25A22
MRPL32	2.4745	0.47847		SLC25A24
MRPL38	6.05651	0.867205		SLC25A25
MRPL43	2.64679	0.507702		SLC25A35
MRPL53	2.38171	0.46187		SLIRP
MRPL55	2.18141	0.42372		SPTLC2
MRPL58	3.34395	0.609242		SSBP1
MRPL9	4.18516	0.706694		STOML2
MRPS11	3.73927	0.657769		SUCLA2
MRPS15	3.66325	0.648848		SUCLG1
MRPS18B	6.01425	0.864164		SUCLG2
MRPS18C	2.48769	0.480779		SYNJ2BP
MRPS24	2.49535	0.482113		TACO1
MRPS26	4.11497	0.699349		TDRKH
MRPS33	2.4184	0.468509		THNSL1
MRPS34	5.97029	0.860977		TIMM44
MRPS5	7.62708	0.96734		TIMMDC1
MRPS6	2.49449	0.481964		TMEM126A
MRPS9	7.80922	0.97759		TRMT2B
MT-ATP8	2.9194	0.550276		TRMU
MT-CO2	1.99584	0.385108		TRUB1
MTERF4	2.63817	0.506285		TRUB2
MTG2	2.09263	0.405675		TTC19
MTPAP	4.55672	0.743634		TXNRD2
MUT	5.19559	0.800617		UQCRC1
MYO19	2.08919	0.40496		UQCRFS1
NADK2	4.43114	0.731498		UQCRH
NCLN	3.5389	0.633851		UQCRQ
NDUFA11	2.16559	0.420559		VDAC3
NDUFA2	1.96419	0.378165		XPNPEP3
NDUFA6	1.95717	0.37661
NDUFA7	2.29476	0.44572
NDUFAF3	2.47005	0.477688
NDUFAF4	3.16757	0.585708
NDUFC2	2.0578	0.398384
NDUFS1	9.16339	1.04704
NDUFS7	2.88555	0.545211
NGRN	2.12835	0.413026
NISCH	2.68752	0.514333
NME3	2.486	0.480483
NME4	3.16815	0.585788
NME6	2.02209	0.390783
NOA1	4.77324	0.763796
NSF	6.59197	0.903997
NSUN4	3.24014	0.595547
NT5DC2	7.00908	0.930643
NUBPL	2.39011	0.463401
NUDT6	2.07765	0.402554
NUDT8	1.96344	0.378001
NUP107	2.50416	0.483644
NUP133	3.14176	0.582155
NUP160	3.18339	0.587872
NUP188	2.01317	0.388862
NUP205	2.96738	0.557355
NUP210	2.62679	0.504408
NUP85	2.44745	0.473697
NUP98	3.0104	0.563606
O95766	2.33362	0.453012
OCIAD1	2.04091	0.394806
ODR4	2.39743	0.464728
OGDH	8.42951	1.01078
OXSM	2.89244	0.546247
P08107	3.61043	0.642541
P4HA1	2.012	0.38861
P4HA2	2.49112	0.481377
PCBP3	2.12064	0.411449
PDHX	3.82891	0.668058
PDPR	5.04587	0.787919
PDSS2	2.49807	0.482587
PECR	2.70876	0.517753
PEX11B	2.03331	0.393185
PEX3	2.04429	0.395524
PI4K2A	2.39536	0.464353
PI4KA	2.6094	0.501523
PKN2	2.52949	0.488015
PLOD1	2.52881	0.487898
PLOD2	3.1298	0.580498
PLS3	3.0865	0.574449
POLG2	2.08864	0.404847
PON2	2.30321	0.447315
PPFIA1	2.04511	0.395698
PPTC7	1.97844	0.381305
PRDX5	2.80703	0.53323
PREB	2.8049	0.5329
PREPL	2.24411	0.436026
PSMD2	2.39389	0.464087
PTCD2	2.34282	0.454721
PTGES2	3.04841	0.569055
PTRH2	2.29418	0.44561
PUS1	3.49501	0.628431
PUSL1	2.09405	0.40597
RAB14	2.14413	0.416233
RAB6A	1.98395	0.382512
RAC3	2.2835	0.443582
RAP2A	2.14044	0.415486
RAP2B	2.15667	0.418765
RAP2C	2.02064	0.390471
RCC1L	4.50362	0.738544
RHOA	2.42408	0.469528
RMDN3	2.66698	0.511002
ROCK2	2.27132	0.441261
RPL18A	2.47247	0.478113
RPL30	2.22803	0.432903
RPUSD3	3.59136	0.640242
SACM1L	3.63416	0.645386
SCCPDH	2.5556	0.492476
SCFD1	2.40503	0.466103
SCO1	2.20041	0.427486
SCO2	2.96344	0.556778
SCP2	2.02272	0.390918
SDF4	2.07294	0.401568
SDHB	5.68146	0.839442
SEC62	2.01947	0.39022
SEC63	6.83	0.919403
SEPT11	2.09681	0.406541
SERAC1	2.24406	0.436017
SERPINH1	2.04241	0.395124
SFXN2	2.60789	0.501271
SIRT3	2.42573	0.469824
SLC25A1	4.23273	0.711602
SLC25A10	3.89684	0.675695
SLC25A19	3.23491	0.594845
SLC25A22	3.7481	0.658794
SLC25A24	3.5796	0.638816
SLC25A25	2.07818	0.402666
SLC25A35	1.9618	0.377637
SLC4A7	2.10716	0.408679
SLIRP	5.80579	0.848844
SNTB2	2.68902	0.514576
SPTLC2	2.226	0.432507
SRPRB	2.86482	0.54208
SSBP1	5.36079	0.814211
STK11IP	4.15629	0.703688
STOML2	4.14147	0.702137
STXBP3	2.73154	0.521389
SUCLA2	6.31906	0.885634
SUCLG1	3.65037	0.647318
SUCLG2	4.07069	0.69465
SYNJ2BP	1.95403	0.375914
TACO1	3.81613	0.666605
TBL2	2.95604	0.555693
TDRKH	2.95168	0.555052
THNSL1	6.61763	0.905685
TIMM44	4.83817	0.769663
TIMMDC1	2.47689	0.478889
TMEM126A	2.15852	0.419139
TMEM33	1.9896	0.383747
TMX1	2.1643	0.4203
TPP1	3.28412	0.601401
TRABD	2.45202	0.474506
TRMT11	2.26973	0.440956
TRMT2B	2.26994	0.440996
TRMU	3.26673	0.599096
TRUB1	2.09568	0.406307
TRUB2	2.61254	0.502045
TTC19	2.59217	0.498645
TXNDC5	2.79509	0.531378
TXNRD2	2.59243	0.498688
UMPS	2.39696	0.464643
UQCRC1	4.73097	0.759932
UQCRFS1	2.94686	0.554341
UQCRFS1P1	2.48689	0.480638
UQCRH	2.787	0.530119
UQCRQ	2.52193	0.486715
USP9X	2.93774	0.552995
VDAC3	4.42428	0.730825
XPNPEP3	2.65348	0.508797
