# Supplementary material for: Proteomic Analysis of Ferrochelatase Interactome in Erythroid and Non-Erythroid Cells
Source: Life (Basel). 2023 Feb 18;13(2):577. doi: 10.3390/life13020577 (PMC9958551; doi:10.3390/life13020577)
Supplement: Supplementary file 1 [file life-13-00577-s001.zip › Supplemental Table 4.xlsx]

## Sheet: MEL and HEK and H295R
source	term_name	term_id	adjusted_p_value	negative_log10_of_adjusted_p_value	term_size	query_size	intersection_size	effective_domain_size	intersections
GO:BP	mitochondrion organization	GO:0007005	6.77131e-08	7.16933	531	53	14	21092	CHCHD4,HAX1,MTX1,NDUFA8,NDUFAF1,NDUFS2,NIPSNAP2,NPEPPS,OPA1,PISD,PMPCB,POLDIP2,RHOT1,TIMM23
GO:BP	organonitrogen compound metabolic process	GO:1901564	6.42958e-05	4.19182	6522	53	36	21092	ABCB7,ABCC1,ACSF2,ATP2A3,BCKDHB,CHCHD4,CTSB,CTSD,DLAT,DPM1,EDEM3,FAF2,FECH,GLRX5,GUF1,HAX1,MRPL11,MRPL23,MRPL4,MRPS7,NDUFA8,NDUFS2,NDUFV2,NPEPPS,OAT,OPA1,PC,PDK1,PGRMC1,PISD,PMPCB,PPOX,PTCD3,RPN1,SLC25A12,STT3A
GO:BP	heme metabolic process	GO:0042168	0.000233802	3.63115	47	53	5	21092	ABCB7,ABCC1,FECH,PGRMC1,PPOX
GO:BP	mitochondrial gene expression	GO:0140053	0.000359507	3.44429	165	53	7	21092	MRPL11,MRPL23,MRPL4,MRPS7,PTCD3,TBRG4,TEFM
GO:BP	generation of precursor metabolites and energy	GO:0006091	0.000877177	3.05691	505	53	10	21092	DLAT,FECH,GAA,NDUFA8,NDUFAF1,NDUFS2,NDUFV2,NIPSNAP2,SLC25A12,TEFM
GO:BP	small molecule metabolic process	GO:0044281	0.00273451	2.56312	1837	53	17	21092	ABCC1,ABCD3,ACSF2,BCKDHB,DLAT,DPM1,GAA,MCAT,NDUFA8,NDUFS2,NDUFV2,OAT,OPA1,PC,PCK2,PDK1,SLC25A12
GO:BP	glucose metabolic process	GO:0006006	0.0132697	1.87714	184	53	6	21092	DLAT,GAA,PC,PCK2,PDK1,SLC25A12
GO:BP	mitochondrial electron transport, NADH to ubiquinone	GO:0006120	0.0162676	1.78868	51	53	4	21092	NDUFA8,NDUFAF1,NDUFS2,NDUFV2
GO:BP	nucleotide metabolic process	GO:0009117	0.0320195	1.49459	597	53	9	21092	ACSF2,DLAT,NDUFA8,NDUFS2,NDUFV2,OPA1,PC,PDK1,SLC25A12

## Sheet: MEL and HEK
source	term_name	term_id	adjusted_p_value	negative_log10_of_adjusted_p_value	term_size	query_size	intersection_size	effective_domain_size	intersections
GO:BP	mitochondrion organization	GO:0007005	7.77386e-12	11.1094	531	69	19	21092	ACAD9,ADCK1,AFG3L2,AGK,APOOL,LETM1,MTCH2,NDUFA10,NDUFA13,NDUFA9,NDUFB10,OXA1L,PGAM5,PITRM1,TFAM,TFRC,TIMM17B,VDAC2,YME1L1
GO:BP	small molecule metabolic process	GO:0044281	2.45869e-11	10.6093	1837	69	30	21092	ACAD8,ACAD9,ACADSB,ACSL3,ALDH18A1,ALDH2,BCKDHA,DHRS4,DHRS7B,ECI2,GCDH,GK,HARS2,IARS2,IDH3G,MCCC1,MTHFD2,NDUFA10,NDUFA13,NDUFA9,NDUFB10,NDUFV1,PDHA1,PFKL,RARS2,RDH13,SARS2,SLC25A13,SLC25A21,TARS2
GO:BP	cellular amino acid metabolic process	GO:0006520	2.06259e-08	7.68559	295	69	13	21092	ACAD8,ACADSB,ALDH18A1,BCKDHA,GCDH,HARS2,IARS2,MCCC1,RARS2,SARS2,SLC25A13,SLC25A21,TARS2
GO:BP	mitochondrial gene expression	GO:0140053	5.96787e-06	5.22418	165	69	9	21092	FASTKD5,IARS2,MRPS27,MRPS35,RARS2,SARS2,TARS2,TFAM,TUFM
GO:BP	NADH dehydrogenase complex assembly	GO:0010257	8.44787e-05	4.07325	61	69	6	21092	ACAD9,NDUFA10,NDUFA13,NDUFA9,NDUFB10,OXA1L
GO:BP	generation of precursor metabolites and energy	GO:0006091	0.00014206	3.84753	505	69	12	21092	ALDH2,IDH3G,NDUFA10,NDUFA13,NDUFA4,NDUFA9,NDUFB10,NDUFV1,OXA1L,PDHA1,PFKL,SLC25A13
GO:BP	carbohydrate derivative biosynthetic process	GO:1901137	0.000314953	3.50175	656	69	13	21092	ACSL3,DDOST,GCDH,GK,MLEC,MOGS,NDUFA10,NDUFA13,NDUFA9,NDUFB10,NDUFV1,PDHA1,SLC25A13
GO:BP	mitochondrial translation	GO:0032543	0.000470617	3.32733	133	69	7	21092	IARS2,MRPS27,MRPS35,RARS2,SARS2,TARS2,TUFM
GO:BP	small molecule catabolic process	GO:0044282	0.000851132	3.07	385	69	10	21092	ACAD8,ACADSB,ALDH2,BCKDHA,ECI2,GCDH,GK,MCCC1,PFKL,SLC25A21
GO:BP	mitochondrial electron transport, NADH to ubiquinone	GO:0006120	0.00120687	2.91834	51	69	5	21092	NDUFA10,NDUFA4,NDUFA9,NDUFB10,NDUFV1
GO:BP	mitochondrial fusion	GO:0008053	0.00361369	2.44205	28	69	4	21092	ADCK1,AFG3L2,MTCH2,TFRC
GO:BP	organonitrogen compound metabolic process	GO:1901564	0.00527495	2.27778	6522	69	40	21092	ACAD8,ACADSB,ACSL3,AFG3L2,AGK,ALDH18A1,ALDH2,BCKDHA,BCL2L13,DDOST,DHRS7B,DNAJB11,GCDH,HARS2,IARS2,LPCAT1,MCCC1,MLEC,MOGS,MRPS27,MRPS35,MTHFD2,NDUFA10,NDUFA13,NDUFA9,NDUFB10,NDUFV1,NFS1,PDHA1,PFKL,PGAM5,PITRM1,RARS2,SARS2,SLC25A13,SLC25A21,TARS2,TFRC,TUFM,YME1L1

## Sheet: HEK and H295R
source	term_name	term_id	adjusted_p_value	negative_log10_of_adjusted_p_value	term_size	query_size	intersection_size	effective_domain_size	intersections
GO:BP	mitochondrial gene expression	GO:0140053	1.61054e-52	51.793	165	262	50	21092	AARS2,CDK5RAP1,EARS2,FASTKD1,FASTKD2,GATB,GFM2,HSD17B10,LRPPRC,MRPL1,MRPL15,MRPL18,MRPL19,MRPL28,MRPL3,MRPL37,MRPL39,MRPL40,MRPL44,MRPL46,MRPL47,MRPL48,MRPL49,MRPL50,MRPS10,MRPS12,MRPS16,MRPS18A,MRPS2,MRPS22,MRPS23,MRPS25,MRPS28,MRPS30,MRPS31,MTG1,MTIF2,MTO1,PNPT1,POLRMT,PTCD1,QRSL1,RPUSD4,SUPV3L1,TFB1M,TFB2M,TRMT10C,TRMT61B,TSFM,YARS2
GO:BP	mitochondrial translation	GO:0032543	8.72091e-43	42.0594	133	262	41	21092	AARS2,CDK5RAP1,EARS2,FASTKD2,GATB,GFM2,LRPPRC,MRPL1,MRPL15,MRPL18,MRPL19,MRPL28,MRPL3,MRPL37,MRPL39,MRPL40,MRPL44,MRPL46,MRPL47,MRPL48,MRPL49,MRPL50,MRPS10,MRPS12,MRPS16,MRPS18A,MRPS2,MRPS22,MRPS23,MRPS25,MRPS28,MRPS30,MRPS31,MTG1,MTIF2,PTCD1,QRSL1,RPUSD4,TRMT10C,TSFM,YARS2
GO:BP	small molecule metabolic process	GO:0044281	3.62876e-28	27.4402	1837	262	90	21092	AARS2,AASS,ABHD10,ABHD12,ACAA1,ACAA2,ACAD10,ACADVL,ACAT1,ACOT9,ACOX3,ACSL1,ACSS1,AHCYL1,ALDH4A1,ALDH5A1,ARL2,BCKDK,CAD,CASK,CBR4,CNP,COQ6,COQ8A,COQ8B,CPS1,CRAT,DBT,DECR1,DHTKD1,EARS2,EHHADH,FAR1,FARS2,FDXR,FH,G6PD,GATB,GCAT,GLS,GLUD1,GNPAT,GPT2,GPX1,HACL1,HADHA,HK1,HMGCL,HSD17B10,HSD17B4,IDH2,IDH3B,ILVBL,L2HGDH,MARS2,MFN1,MMAB,MTHFD1L,NARS2,NDUFAB1,NDUFB4,NDUFS3,NDUFS5,NDUFS8,NNT,NSDHL,OGDHL,PARS…
GO:BP	cellular amino acid metabolic process	GO:0006520	1.62323e-15	14.7896	295	262	30	21092	AARS2,AASS,ACAT1,ALDH4A1,ALDH5A1,BCKDK,CAD,CPS1,DBT,EARS2,FARS2,GATB,GCAT,GLS,GLUD1,GPT2,HMGCL,HSD17B10,ILVBL,MARS2,NARS2,PARS2,PCCA,PCCB,PYCR1,PYCR2,QRSL1,TST,VARS2,YARS2
GO:BP	organonitrogen compound metabolic process	GO:1901564	1.4693e-14	13.8329	6522	262	148	21092	AARS2,AASS,ABHD10,ABHD12,ACAT1,ACOT9,ACSL1,ACSS1,AIFM1,ALDH4A1,ALDH5A1,ARL2,AUP1,BCKDK,CAD,CASK,CDK5RAP1,CDK5RAP3,CLPP,CPS1,CPVL,CRAT,CTSC,CYFIP1,DBT,DHTKD1,DNAJA3,DNAJC10,EARS2,FAR1,FARS2,FASTKD2,G6PD,GATB,GCAT,GDAP1,GFM2,GGH,GLS,GLUD1,GPT2,GPX1,GSTK1,HK1,HMGCL,HSD17B10,HSD17B4,IDH2,ILVBL,IQGAP1,ISCA2,JAK1,KRT2,LONP1,LRP1,LRPPRC,MARS2,MFN1,MIPEP,MMAB,MRPL1,MRPL15,MRPL18,MRPL19,MRPL28,MRPL3,MRPL3…
GO:BP	mitochondrion organization	GO:0007005	3.65212e-14	13.4375	531	262	37	21092	ACAA2,AIFM1,CNP,DNAJA3,GDAP1,GPX1,HMGCL,HSD17B10,HSPA9,LETMD1,LONP1,MAIP1,MFN1,MGARP,MGME1,MIPEP,NDUFAB1,NDUFAF7,NDUFB4,NDUFS3,NDUFS5,NDUFS8,PMPCA,PNPT1,POLG,RHOT2,SAMM50,SPG7,SUPV3L1,TIMM23B,TIMM29,TOMM70,USP30,VDAC1,VPS13A,VPS13D,VPS35
GO:BP	generation of precursor metabolites and energy	GO:0006091	1.78096e-08	7.74934	505	262	29	21092	ACADVL,ACAT1,ACSS1,ALDH4A1,ARL2,COA6,CYC1,DHTKD1,FDXR,FH,G6PD,HK1,HMGCL,IDH2,IDH3B,NDUFAB1,NDUFB4,NDUFS3,NDUFS5,NDUFS8,NNT,OGDHL,PDE12,PDHB,PNPT1,RPIA,SDHA,TRAP1,UQCRC2
GO:BP	branched-chain amino acid metabolic process	GO:0009081	2.90265e-06	5.5372	28	262	8	21092	ACAT1,BCKDK,DBT,HMGCL,HSD17B10,ILVBL,PCCA,PCCB
GO:BP	cellular lipid metabolic process	GO:0044255	7.98216e-06	5.09788	1008	262	37	21092	ABHD12,ACAA1,ACAA2,ACAD10,ACADVL,ACAT1,ACOX3,ACSL1,ACSS1,CBR4,CPS1,CRAT,DECR1,EHHADH,FAR1,GNPAT,GPX1,HACL1,HADHA,HSD17B10,HSD17B4,ILVBL,LRP1,NDUFAB1,PCCA,PCCB,PDK3,PNPLA6,PTPMT1,RDH11,RDH14,SGPL1,SLC27A4,SPTLC1,TAMM41,TTC7B,ZADH2
GO:BP	organelle organization	GO:0006996	1.09527e-05	4.96048	3545	262	82	21092	ACAA2,AIFM1,ARL2,ATP2C1,AUP1,CNP,CYFIP1,DDX28,DNAJA3,EHD1,EPB41,EPB41L2,ERAL1,ESYT1,FARP1,FASTKD2,GDAP1,GFM2,GOLGB1,GPX1,HACL1,HMGCL,HSD17B10,HSPA9,IQGAP1,KRT2,KRT5,KRT6A,LETMD1,LLGL1,LONP1,LRP1,MAIP1,MFN1,MGARP,MGME1,MIA3,MIPEP,MRPS2,MSRB2,MTERF3,MTIF2,NCKAP1,NDUFAB1,NDUFAF7,NDUFB4,NDUFS3,NDUFS5,NDUFS8,PDCD6IP,PEX1,PEX6,PMPCA,PNPT1,POLG,PTPN1,RAB10,RAB2A,RAB2B,RAB5A,RHOC,RHOG,RHOT2,ROCK1,SAMM50,…
GO:BP	tricarboxylic acid cycle	GO:0006099	1.22882e-05	4.91051	33	262	8	21092	DHTKD1,FH,IDH2,IDH3B,NNT,OGDHL,PDHB,SDHA
GO:BP	nucleotide metabolic process	GO:0009117	1.81625e-05	4.74083	597	262	27	21092	AASS,ACAT1,ACOT9,ACSL1,ACSS1,ARL2,CAD,CASK,CNP,DHTKD1,FAR1,G6PD,HK1,HSD17B4,IDH2,MFN1,NDUFAB1,NDUFB4,NDUFS3,NDUFS5,NDUFS8,NNT,OGDHL,PDHB,PDK3,RPIA,SDHA
GO:BP	sulfur compound metabolic process	GO:0006790	0.000162333	3.78959	345	262	19	21092	AASS,ACAT1,ACOT9,ACSL1,ACSS1,AHCYL1,CPS1,FAR1,G6PD,GDAP1,GPX1,GSTK1,HSD17B4,HSPA9,ISCA2,NDUFAB1,PDHB,PDK3,TST
GO:BP	glutamine family amino acid metabolic process	GO:0009064	0.0141047	1.85064	79	262	8	21092	ALDH4A1,ALDH5A1,CAD,CPS1,GLS,GLUD1,PYCR1,PYCR2
GO:BP	NADH dehydrogenase complex assembly	GO:0010257	0.0235675	1.62769	61	262	7	21092	AIFM1,NDUFAB1,NDUFAF7,NDUFB4,NDUFS3,NDUFS5,NDUFS8
